# Supplementary material for: Valorization of cocoa pod side streams improves nutritional and sustainability aspects of chocolate
Source: Nat Food. 2024 May 21;5(5):423–32. doi: 10.1038/s43016-024-00967-2 (PMC11132982; doi:10.1038/s43016-024-00967-2)
Supplement: Supplementary file 3 — a, Source data of time (abs., rel.), temperature, mean G′ and G″, and s.d. G′ and G″ for sweetening gels with 5, 10, 20 and 25 wt% ECP. b, Source data of amplitude of deformation, time, mean G′ and G″, and s.d. G′ and G″ for sweetening gels with 5, 10, 20 and 25 wt% ECP. c, Source data of mean G′ and G″ and s.d. G′ and G″ for sweetening gels with 5, 10, 20 and 25 wt% ECP. d, Source data of mean and s.d. of aw for sweetening gels with 5, 10, 20 and 25 wt% ECP. [file 43016_2024_967_MOESM3_ESM.zip]

Archive with 4 entries (4 files):
- SD_NATFOOD_23081127C_Fig2a.xlsx
- SD_NATFOOD_23081127C_Fig2b.xlsx
- SD_NATFOOD_23081127C_Fig2c.xlsx
- SD_NATFOOD_23081127C_Fig2d.xlsx
