# Supplementary material for: Valorization of cocoa pod side streams improves nutritional and sustainability aspects of chocolate
Source: Nat Food. 2024 May 21;5(5):423–32. doi: 10.1038/s43016-024-00967-2 (PMC11132982; doi:10.1038/s43016-024-00967-2)
Supplement: Supplementary file 3 — a, Source data of time (abs., rel.), temperature, mean G′ and G″, and s.d. G′ and G″ for sweetening gels with 5, 10, 20 and 25 wt% ECP. b, Source data of amplitude of deformation, time, mean G′ and G″, and s.d. G′ and G″ for sweetening gels with 5, 10, 20 and 25 wt% ECP. c, Source data of mean G′ and G″ and s.d. G′ and G″ for sweetening gels with 5, 10, 20 and 25 wt% ECP. d, Source data of mean and s.d. of aw for sweetening gels with 5, 10, 20 and 25 wt% ECP. [file 43016_2024_967_MOESM3_ESM.zip › SD_NATFOOD_23081127C_Fig2a.xlsx]

## Sheet: 5wt%
5 wt%	5 wt%	5 wt%	5 wt%	5 wt%	5 wt%	5 wt%
Time absolute [s]	Time rel [s]	Temp [°C]	Mean G' [Pa]	StdDev G' [Pa]	Mean G'' [Pa]	StdDev G'' [Pa]		Frequency [Hz]	Amplitude [%]
660.001	60.001	80	680.68	239.769	359.25	50.9934		1	0.1
720.001	120.001	78.99	830.057	255.333	426.13	42.0474
780.001	180.001	77.98	1017.32	263.316	508.473	24.2935
840.001	240.001	76.98	1208.74	263.243	582.327	23.1177
900.001	300.001	75.98	1417.13	275.849	665.93	33.5009
960.001	360.001	74.98	1591.73	252.99	745.68	49.5052
1020	420.001	73.97	1721.07	234.85	817.453	56.4509
1080	480.001	72.98	1864	205.154	900.243	79.3915
1140	540.001	71.97	2079.8	207.384	1002.7	95.264
1200	600.001	70.97	2257.8	241.42	1100.81	119.817
1260	660.001	69.97	2445.93	251.606	1202.17	126.273
1320	720.001	68.97	2595.87	273.428	1288.8	154.128
1380	780.001	67.97	2785.6	320.045	1374.47	177.519
1440	840.001	66.97	2967.43	332.086	1455.87	179.134
1500	900.001	65.97	3186.23	389.534	1543.3	213.23
1560	960.001	64.97	3408.03	366.981	1627.9	224.795
1620	1020	63.97	3618.3	426.508	1703.37	231.44
1680	1080	62.97	3856.17	411.658	1792.33	254.581
1740	1140	61.97	4058.5	373.294	1880.97	270.316
1800	1200	60.97	4251.13	413.749	1968.57	272.173
1860	1260	59.97	4458.67	253.742	2065.63	297.533
1920	1320	58.97	4641.17	198.458	2164.8	289.822
1980	1380	57.97	4767.07	138.166	2239.63	274.73
2040	1440	56.97	4990.33	138.766	2337.83	280.715
2100	1500	55.97	5169.67	172.341	2422.27	276.848
2160	1560	54.97	5310.93	71.4631	2505.5	282.298
2220	1620	53.97	5381.17	231.913	2570.63	306.603
2280	1680	52.97	5589.5	148.113	2672.77	286.863
2340	1740	51.97	5907.77	273.992	2775.27	281.402
2400	1800	50.97	6155.67	267.535	2877.67	284.834
2460	1860	49.97	6374.2	306.048	2980.83	287.619
2520	1920	48.97	6572.6	484.373	3076.37	279.76
2580	1980	47.97	6762.4	305.166	3203.57	272.713
2640	2040	46.97	6813.33	451.068	3275.17	243.971
2700	2100	45.97	7203.53	587.516	3399	269.311
2760	2160	44.97	7413.03	526.121	3506.43	297.419
2820	2220	43.97	7510.1	609.441	3588.37	286.181
2880	2280	42.96	7792.23	827.077	3696.23	267.953
2940	2340	41.97	7996.07	1057.87	3777.63	227.614
3000	2400	40.97	8032.2	1278.85	3834.3	183.747
3060	2460	39.97	8106.2	1198.17	3911.3	192.393
3120	2520	38.97	8441.27	1451.62	4025.7	182.872
3180	2580	37.97	8623.93	1417.18	4104.77	222.572
3240	2640	36.96	8600.77	1944.45	4115.73	92.9375
3300	2700	35.96	8645.03	2044.42	4166.97	148.304
3360	2760	34.96	8568.57	2154.17	4162.87	101
3420	2820	33.96	8713.03	2252.41	4214.5	112.693
3480	2880	32.96	8412.47	2569.67	4126.07	161.864
3540	2940	31.96	8469.53	2901.56	4139.73	323.259
3600	3000	30.96	8013.33	3200.69	3967.73	439.096

## Sheet: 10wt%
10 wt%	10 wt%	10 wt%	10 wt%	10 wt%	10 wt%	10 wt%
Time absolute [s]	Time rel [s]	Temp [°C]	Mean G' [Pa]	StdDev G' [Pa]	Mean G'' [Pa]	StdDev G'' [Pa]		Frequency [Hz]	Amplitude [%]
660.001	60.001	80	1622.34	1023.25	534.303	235.64		1	0.1
720.001	120.001	78.99	1681.3	942.897	584.423	252.111
780.001	180.001	77.98	1779.93	912.197	658.653	274.173
840.001	240.001	76.98	1856.17	827.962	711.763	273.575
900.001	300.001	75.98	1989	744.867	773.42	262.046
960.001	360.001	74.98	2092.33	706.661	819.44	257.421
1020	420.001	73.97	2206.43	658.715	871.8	245.227
1080	480.001	72.98	2379.17	671.685	938.583	245.307
1140	540.001	71.97	2575.27	728.03	1005.77	247.837
1200	600.001	70.97	2739.3	736.573	1067.87	243.618
1260	660.001	69.97	2978.6	852.427	1146.27	256.623
1320	720.001	68.97	3222.73	1067.17	1221.69	292.917
1380	780.001	67.97	3590	1254	1319.1	333.653
1440	840.001	66.97	3819.97	1334.49	1393	353.111
1500	900.001	65.97	4109.6	1407.44	1476.03	375.182
1560	960.001	64.97	4442	1577.25	1568.13	416.893
1620	1020	63.97	4776.33	1719.71	1660.53	454.92
1680	1080	62.97	5073.23	1833.78	1744.4	479.978
1740	1140	61.97	5421.8	1978.55	1846.47	509.174
1800	1200	60.97	5705.57	2073.51	1948.93	538.431
1860	1260	59.97	5907.07	2205.57	2036.53	576.893
1920	1320	58.97	6148.53	2361.02	2139.57	610.729
1980	1380	57.97	6388.83	2432.49	2246.53	640.759
2040	1440	56.97	6595.6	2456.52	2341.1	664.368
2100	1500	55.97	6818.57	2542.94	2441.33	677.086
2160	1560	54.97	6752.73	3086.15	2492.87	782.492
2220	1620	53.97	6989.47	3040.55	2591	779.903
2280	1680	52.97	7303.63	3062.23	2703.73	799.793
2340	1740	51.97	7725.53	3089.55	2827.83	823.987
2400	1800	50.97	8044.63	3004.49	2965.1	837.558
2460	1860	49.97	8254.47	3067.42	3058.4	847.595
2520	1920	48.97	8483.37	2773.58	3163.73	814.277
2580	1980	47.97	8739.87	3133.15	3301.43	879.567
2640	2040	46.97	8976.67	3301.58	3420.33	931.932
2700	2100	45.97	9270.3	3086.47	3529.27	932.725
2760	2160	44.97	9743.27	3489.21	3683.8	1031.77
2820	2220	43.97	10005.1	3644.17	3811.07	1076.56
2880	2280	42.96	10460.9	3996.45	3950.47	1188.79
2940	2340	41.97	10545.9	3781.25	4037.33	1189.64
3000	2400	40.97	10850.1	3846.99	4185.03	1254.64
3060	2460	39.97	11027.5	4112.8	4299.67	1330.31
3120	2520	38.97	11347.2	4207.68	4432.07	1375.04
3180	2580	37.97	11628.3	4411.5	4542.1	1477.91
3240	2640	36.96	11839.3	4487.43	4657.03	1546.84
3300	2700	35.96	11931.9	4788.99	4729.57	1681.83
3360	2760	34.96	11144.1	3676.44	4919.67	1969.18
3420	2820	33.96	10383.7	2708.43	4619.4	1469.18
3480	2880	32.96	10324	3061.75	4610.1	1615
3540	2940	31.96	10754.5	3012.13	4791.93	1640.67
3600	3000	30.96	10670.9	3547.43	4791.1	1872.98

## Sheet: 20wt% 
20 wt%	20 wt%	20 wt%	20 wt%	20 wt%	20 wt%	20 wt%
Time absolute [s]	Time rel [s]	Temp [°C]	Mean G' [Pa]	StdDev G' [Pa]	Mean G'' [Pa]	StdDev G'' [Pa]		Frequency [Hz]	Amplitude [%]
660.002	60.002	80	26278.3	1610.23	6676.33	422.736		1	0.1
720.002	120.002	78.97	27269	1718.19	6960.63	411.478
780.002	180.002	77.94	27800.3	1572.12	7230.43	401.778
840.002	240.002	76.92	28345.3	1374.67	7530.8	379.492
900.002	300.002	75.89	29107.7	1289.22	7903.03	418.925
960.002	360.002	74.87	30302.3	1314.05	8318.6	464.882
1020	420.002	73.85	31400.7	1261.51	8739.63	494.443
1080	480.002	72.83	32690	1397.77	9207.67	523.657
1140	540.002	71.81	34208.7	1415.66	9710.93	575.156
1200	600.002	70.79	35885	1633.32	10245.4	612.511
1260	660.002	69.76	37734	1946.83	10788	680.696
1320	720.002	68.74	39523.3	2077.88	11387	741.318
1380	780.002	67.72	41404.7	2461.82	12051	820.992
1440	840.002	66.7	43478.3	2796.68	12680.7	878.727
1500	900.002	65.68	45522.7	3023.01	13397.7	1051.93
1560	960.002	64.66	47673	3296.09	14086.7	1159.32
1620	1020	63.63	50018	3640.77	14829.3	1267.28
1680	1080	62.62	52274.7	4031.06	15574.7	1377.56
1740	1140	61.59	54613.3	4296.64	16377.3	1518.43
1800	1200	60.57	57024	4676.54	17185	1635.06
1860	1260	59.55	59454	4995.23	18063	1759.76
1920	1320	58.53	62034	5322.59	18953.3	1904.68
1980	1380	57.51	64760	5748.68	19891.7	2018.42
2040	1440	56.49	67376.3	6130.88	20895.3	2266.68
2100	1500	55.47	70325	6548.88	21853.3	2443.35
2160	1560	54.44	73417.7	7015.38	22904.3	2609.62
2220	1620	53.42	76579.7	7373.92	24038.7	2816.89
2280	1680	52.4	79579.7	8108.31	25025.3	3127.51
2340	1740	51.39	82943.3	8502.06	26285.3	3352.67
2400	1800	50.36	86241.3	9226.06	27539.7	3778.18
2460	1860	49.34	89663	9787.82	28655.3	4024.71
2520	1920	48.32	93134.7	10770.5	29849.3	4379.78
2580	1980	47.3	96910.3	11413.6	31052.3	4568.57
2640	2040	46.28	100131	12798.1	32308.3	4861.29
2700	2100	45.26	103881	12123.2	33717.3	4986
2760	2160	44.23	107959	13720.2	35073.7	5371.67
2820	2220	43.21	112284	14161.2	36686.3	5614.73
2880	2280	42.19	116191	15690.1	38243	6093.35
2940	2340	41.17	120513	16240.9	39923	6405.12
3000	2400	40.15	124880	17164.6	41688.3	6801.19
3060	2460	39.13	129643	18319.3	43569	7285.01
3120	2520	38.11	134163	18613.8	45641.3	7700.12
3180	2580	37.09	139203	20345.8	47667.3	8211.08
3240	2640	36.07	144203	21714.1	49960.7	8922.37
3300	2700	35.04	149397	22574.4	52178.7	9436.79
3360	2760	34.02	154770	24595.1	54550.7	10237
3420	2820	33	160717	25917.3	57202	10924
3480	2880	31.98	166477	27770.5	59867.7	11820.1
3540	2940	30.96	172447	29329.4	62760	12692.5

## Sheet: 25wt% 
25 wt%	25 wt%	25 wt%	25 wt%	25 wt%	25 wt%	25 wt%
Time absolute [s]	Time rel [s]	Temp [°C]	Mean G' [Pa]	StdDev G' [Pa]	Mean G'' [Pa]	StdDev G'' [Pa]		Frequency [Hz]	Amplitude [%]
660.002	60.002	80	98435.3	21204.8	29889.7	7045.23		1	0.1
720.002	120.002	78.99	102284	22106.3	31279.7	7331.49
780.002	180.002	77.98	107072	23160.3	33014.7	7654.15
840.002	240.002	76.98	112246	23934.6	34566	7922.88
900.002	300.002	75.98	117020	24721.1	36283.7	8259.46
960.002	360.002	74.97	122100	25281.8	37973.7	8541.5
1020	420.002	73.97	127757	27152.2	39961	8935.71
1080	480.002	72.97	133150	27854.6	41874.7	9314.58
1140	540.002	71.97	138923	29309.6	43823.7	9576.67
1200	600.002	70.97	144697	30297.1	45699.7	9874.87
1260	660.002	69.97	150500	31573.3	47845.7	10376.8
1320	720.002	68.97	156560	32796	50018	10746
1380	780.002	67.97	162580	34234	52169.3	11162.7
1440	840.002	66.97	168723	35702.2	54523.7	11496.8
1500	900.002	65.97	175280	37351.5	56971	12013.5
1560	960.002	64.97	181843	38865.9	59468	12532.4
1620	1020	63.97	188183	40034.1	61893.3	12902.6
1680	1080	62.97	195270	41888.9	64646	13635.9
1740	1140	61.97	202133	44125.7	67390.3	14092
1800	1200	60.97	209513	45442.6	70289.3	14637.4
1860	1260	59.97	216643	47757.4	73355.7	15394.4
1920	1320	58.97	224163	48922.2	76215.3	15825
1980	1380	57.97	232507	50852.6	79566	16462.7
2040	1440	56.97	240850	52222	82821	17141.1
2100	1500	55.97	248813	53679.1	86276.7	17849
2160	1560	54.97	258210	56348.5	90214.3	18836.4
2220	1620	53.97	267097	58915.6	93821.7	19569.3
2280	1680	52.97	277047	61193.8	97967.3	20517.8
2340	1740	51.97	286777	64314.9	102215	21366
2400	1800	50.97	296747	66738	106429	22042.1
2460	1860	49.97	307160	69988.6	111127	23218.9
2520	1920	48.97	317697	74615.8	115753	24267
2580	1980	47.97	329003	78770.7	120578	25305.5
2640	2040	46.97	341500	82131.4	125890	26821.5
2700	2100	45.97	354347	85331.9	131400	27859.6
2760	2160	44.97	368323	90026.2	137007	28853.4
2820	2220	43.97	382820	94482.3	143490	30386.5
2880	2280	42.97	399070	98489.3	150397	31810.1
2940	2340	41.97	413397	103755	156950	33630
3000	2400	40.97	430663	108966	164350	35215
3060	2460	39.96	447070	113363	171780	36760
3120	2520	38.96	465180	119010	180080	39001.5
3180	2580	37.96	484507	124614	188573	40609.5
3240	2640	36.96	502813	133217	197123	43819.1
3300	2700	35.96	521130	141574	205480	46601.8
3360	2760	34.96	543480	147294	215873	48987.5
3420	2820	33.96	562207	157300	224727	51960.3
3480	2880	32.96	583503	168238	234487	56352.2
3540	2940	31.96	604997	176527	244800	59432.5
3600	3000	30.96	621603	191614	252810	65632.2
