# Supplementary material for: Valorization of cocoa pod side streams improves nutritional and sustainability aspects of chocolate
Source: Nat Food. 2024 May 21;5(5):423–32. doi: 10.1038/s43016-024-00967-2 (PMC11132982; doi:10.1038/s43016-024-00967-2)
Supplement: Supplementary file 3 — a, Source data of time (abs., rel.), temperature, mean G′ and G″, and s.d. G′ and G″ for sweetening gels with 5, 10, 20 and 25 wt% ECP. b, Source data of amplitude of deformation, time, mean G′ and G″, and s.d. G′ and G″ for sweetening gels with 5, 10, 20 and 25 wt% ECP. c, Source data of mean G′ and G″ and s.d. G′ and G″ for sweetening gels with 5, 10, 20 and 25 wt% ECP. d, Source data of mean and s.d. of aw for sweetening gels with 5, 10, 20 and 25 wt% ECP. [file 43016_2024_967_MOESM3_ESM.zip › SD_NATFOOD_23081127C_Fig2b.xlsx]

## Sheet: 5wt%
5 wt%	5 wt%	5 wt%	5 wt%	5 wt%	5 wt%	5 wt%
Time absolute [s]	Time rel [s]	Temp [°C]	Mean G' [Pa]	StdDev G' [Pa]	Mean G'' [Pa]	StdDev G'' [Pa]		Frequency [Hz]	Amplitude [%]
274.078		31	7584.63	5534.46	3984.4	1502.13		1	0.101
291.824		31	7507.97	5791.88	3932.37	1565.21		1	0.159
309.557		31	7305.73	5210.79	4013.1	1626.06		1	0.252
327.518		31	6609.43	4504.92	3921.37	1654.28		1	0.4
345.602		31	5844.9	3606.32	3682.53	1353.02		1	0.634
363.391		31	4881.9	3006.27	3185.23	1115.28		1	1.01
381.4		31	4031.37	2426.21	2673.43	875.452		1	1.59
399.457		31	3310	1973.98	2218.1	697.369		1	2.52
417.588		31	2028.33	824.167	1666.07	430.531		1	4
435.446		31	1181.03	190.412	1161.6	136.873		1	6.34
453.562		31	768.707	68.8856	831.007	53.7911		1	10.1
471.477		31	533.543	58.9352	600.963	59.7582		1	15.9
489.605		31	370.49	49.7632	439.59	57.9277		1	25.2
507.381		31	248.11	43.3679	325.07	54.8423		1	40
525.377		31	151.523	25.1568	234.2	38.7007		1	63.4
543.366		31	86.6287	15.2769	167.12	24.7914		1	101
561.325		31	45.9583	9.52818	114.61	19.099		1	159
579.067		31	23.097	5.35738	77.0467	16.0757		1	252
596.815		31	10.6627	2.57566	44.8213	9.45377		1	400
614.6		31	5.3344	0.95407	29.3483	5.21667		1	634
632.331		31	2.98357	0.51577	20.8433	3.78685		1	1010

## Sheet: 10wt%
10 wt%	10 wt%	10 wt%	10 wt%	10 wt%	10 wt%	10 wt%
Time absolute [s]	Time rel [s]	Temp [°C]	Mean G' [Pa]	StdDev G' [Pa]	Mean G'' [Pa]	StdDev G'' [Pa]		Frequency [Hz]	Amplitude [%]
274.078		31	14528.6	7037.58	5983.33	2780.6		1	0.101
291.824		31	14429.8	6958.9	5976.47	2788.28		1	0.159
309.557		31	13967.2	6929.97	6005.07	2799.91		1	0.252
327.518		31	13005.2	5434.08	6001.1	2354.21		1	0.4
345.602		31	11241	4932.95	5524.27	2304.1		1	0.634
363.391		31	9310.3	3775.79	4842.87	1980.64		1	1.01
381.4		31	7800	3131.66	4205.57	1740.62		1	1.59
399.457		31	6126.33	2173.83	3495.33	1397.43		1	2.52
417.588		31	4140.23	1611.86	2712.33	1038.77		1	4
435.446		31	2876.67	1537.24	2018.63	901.54		1	6.34
453.562		31	2170.76	1287.3	1553.27	754.07		1	10.1
471.477		31	1642.67	992.303	1199.5	603.376		1	15.9
489.605		31	1171.94	708.525	914.68	462.141		1	25.2
507.381		31	691.91	396.733	659.98	325.754		1	40
525.377		31	369.907	202.306	459.92	220.942		1	63.4
543.366		31	199.181	105.064	312.463	134.719		1	101
561.325		31	105.954	57.2825	208.773	93.5862		1	159
579.067		31	54.2237	31.1499	135.178	67.6473		1	252
596.815		31	25.8437	15.7018	81.5917	46.5506		1	400
614.6		31	13.6706	7.9416	57.5013	32.2864		1	634
632.331		31	7.46467	4.29363	43.499	25.1932		1	1000

## Sheet: 20wt% 
20 wt%	20 wt%	20 wt%	20 wt%	20 wt%	20 wt%	20 wt%
Time absolute [s]	Time rel [s]	Temp [°C]	Mean G' [Pa]	StdDev G' [Pa]	Mean G'' [Pa]	StdDev G'' [Pa]		Frequency [Hz]	Amplitude [%]
274.078		31	178243	31794.7	60691.3	11730.6		1	0.101
291.824		31	174867	29883.6	60511.3	11221.4		1	0.159
309.557		31	168023	27014.2	59760	10456.4		1	0.252
327.518		31	157667	22193.3	58194.3	8940.27		1	0.4
345.602		31	144227	15906	55790.3	6700.73		1	0.634
363.391		31	129503	13313.7	53259.7	6026.38		1	1.01
381.4		31	112899	12264.1	50395	6432.84		1	1.59
399.457		31	92166.7	8698.94	45758	6122.8		1	2.52
417.588		31	69300	3779.33	38897.3	4875.15		1	4
435.446		31	48009	458.993	31309.7	3099.22		1	6.34
453.562		31	31413	2547.85	24994.7	1701.45		1	10.1
471.477		31	20092	2812.85	19914.3	422.043		1	15.9
489.605		31	12985	2125.23	15772.7	397.794		1	25.2
507.381		31	8479.67	1295.69	12276	329.09		1	40
525.377		31	5496.3	435.438	9037.73	14.0874		1	63.4
543.366		31	3050.83	66.1066	5718.23	541.555		1	101
561.325		31	1471.67	140.354	3418.6	565.168		1	159
579.067		31	767.597	92.4107	2407.07	415.577		1	252
596.815		31	379.923	34.081	1617.83	205.363		1	400
614.6		31	163.14	4.71118	926.947	35.8766		1	634
632.331		31	72.7033	0.49248	543.11	29.3756		1	1000

## Sheet: 25wt% 
25 wt%	25 wt%	25 wt%	25 wt%	25 wt%	25 wt%	25 wt%
Time absolute [s]	Time rel [s]	Temp [°C]	Mean G' [Pa]	StdDev G' [Pa]	Mean G'' [Pa]	StdDev G'' [Pa]		Frequency [Hz]	Amplitude [%]
284.731		31	545390	280283	213013	92273.8		1	0.101
302.804		31	532513	268292	211887	88943.9		1	0.159
320.758		31	508257	250654	208177	84209.8		1	0.252
338.691		31	471713	225378	201507	76711.2		1	0.4
356.329		31	426230	197725	192390	68353.6		1	0.634
373.994		31	373863	175937	180493	64475		1	1.01
390.944		31	314950	152221	163670	60213.4		1	1.59
408.227		31	253387	125227	142522	52996.3		1	2.52
426.204		31	195544	101451	119269	45413.6		1	4
444.148		31	140643	83628.7	93440	40979.2		1	6.34
462.07		31	96714.7	64061.9	70429.7	36052.9		1	10.1
479.167		31	62065.3	46905.8	51403	30892.3		1	15.9
497.146		31	38315.9	31815	38007	25193.7		1	25.2
515.032		31	21675.5	19385.6	27073.2	20193.4		1	40
532.586		31	11036.5	10632.2	17551.3	14008.5		1	63.4
550.093		31	3778.84	2859.74	8424.6	5196.4		1	101
567.903		31	1780	1258.22	5108.83	2748.4		1	159
585.687		31	978.913	682.782	3501.57	1941.58		1	252
603.716		31	479.603	266.439	1983.93	897.429		1	400
621.743		31	219.627	144.701	1115.27	421.906		1	634
639.799		31	107.6	60.3891	626	169.58		1	1000
