# Supplementary material for: Valorization of cocoa pod side streams improves nutritional and sustainability aspects of chocolate
Source: Nat Food. 2024 May 21;5(5):423–32. doi: 10.1038/s43016-024-00967-2 (PMC11132982; doi:10.1038/s43016-024-00967-2)
Supplement: Supplementary file 3 — a, Source data of time (abs., rel.), temperature, mean G′ and G″, and s.d. G′ and G″ for sweetening gels with 5, 10, 20 and 25 wt% ECP. b, Source data of amplitude of deformation, time, mean G′ and G″, and s.d. G′ and G″ for sweetening gels with 5, 10, 20 and 25 wt% ECP. c, Source data of mean G′ and G″ and s.d. G′ and G″ for sweetening gels with 5, 10, 20 and 25 wt% ECP. d, Source data of mean and s.d. of aw for sweetening gels with 5, 10, 20 and 25 wt% ECP. [file 43016_2024_967_MOESM3_ESM.zip › SD_NATFOOD_23081127C_Fig2c.xlsx]

## Sheet: Sheet1
Endocarp powder in gel [wt%]	Mean G' [Pa]	StdDev G' [Pa]	Mean G'' [Pa]	StdDev G'' [Pa]	Frequency [Hz]	Amplitude [%]
5	7584.63	5534.46	3984.4	1502.13	1	0.1
10	14528.6	7037.58	5983.33	2780.6	1	0.1
20	178243	31794.7	60691.3	11730.6	1	0.1
25	545390	280283	213013	92273.8	1	0.1
