# Supplementary material for: Valorization of cocoa pod side streams improves nutritional and sustainability aspects of chocolate
Source: Nat Food. 2024 May 21;5(5):423–32. doi: 10.1038/s43016-024-00967-2 (PMC11132982; doi:10.1038/s43016-024-00967-2)
Supplement: Supplementary file 5 — Source data of mean and s.d. of viscosity as a function of shear rate for simplified chocolate formulations. [file 43016_2024_967_MOESM5_ESM.xlsx]

## Sheet: Fig4a
Weigth fraction endocarp powder in gel	n/a	n/a	5	5	5	5	5	5
Weight fraction cocoa mass:gel	0	0	95:05	95:05	90:10	90:10	90:20	90:20
Shear rate [1/s]	mean viscosity [mPa s]	StdDev viscosity [mPa s]	mean viscosity [mPa s]	StdDev viscosity [mPa s]	mean viscosity [mPa s]	StdDev viscosity [mPa s]	mean viscosity [mPa s]	StdDev viscosity [mPa s]
1	4500.57	41.715	12951	141.269	57013.3	4034.93	96724.3	4949.86
1.27	3793.1	33.7774	10759.3	126.259	54040.3	4364.31	80080	6961.15
1.61	3224.03	30.1603	9006.93	114.561	53847.3	7002.8	73145.7	3331.4
2.05	2764.07	24.7549	7600.33	102.468	49334.7	8960.91	65116.7	2130.9
2.6	2389.73	21.6431	6462.47	91.7249	44153	11250.4	58492.3	1758.33
3.3	2083.6	19.51	5538.57	82.2613	35405.3	11230	53115	2208.18
4.2	1832.53	17.1902	4789.53	73.6142	27678.7	7428.42	48641.3	3012.62
5.33	1626.03	15.5053	4179.77	65.5251	22258.3	4857.84	44849	3432.18
6.77	1456.1	14.0755	3685.2	58.0583	18300.7	3078.25	42421.7	3589.6
8.6	1315.93	12.815	3283.37	51.9823	15606	2265.87	40217	2738.25
10.9	1200.43	11.8728	2957.5	49.4185	13517.3	1737	36871.3	3690.24
13.9	1105.27	10.9038	2690.47	45.1533	11770.3	1359.91	31605	4165.88
17.6	1026.9	9.86053	2472.73	42.9018	10288.3	1067.69	27740.7	5687.72
22.4	962.48	8.95269	2292.67	40.3775	8915.13	905.656	22088.7	4057.54
28.4	909.57	8.22089	2142.57	38.902	7723.7	768.949	16275.7	4011.97
36.1	866.193	7.61266	2013.13	37.5569	6740.57	476.561	11563.1	2931.06
45.8	830.683	7.09598	1896.87	36.6429	6087.43	322.185	8837.33	2611.25
58.2	801.583	6.76048	1789	36.6305	5583.67	274.944	7394.4	2691.34
73.9	777.74	6.61705	1688.73	36.4624	5197.07	390.463	5541.6	1653.39
93.8	758.32	6.48863	1593.23	35.3817	4696.17	323.484	4196.5	1386.13
119	742.103	6.35387	1502.57	34.6724	4346	455.953	3132.5	307.058
151	728.32	6.2817	1418.83	33.6525	3905.8	335.925	2579.33	115.49
192	716.337	6.23356	1345.9	31.3115	3515.6	273.432	2194.1	78.0833
244	705.593	6.14688	1275.1	29.257	3193.23	275.96	1941.3	42.9004
310	695.647	6.21041	1214.9	29.6424	2822.27	176.213	1959.37	195.393
394	685.477	6.28021	1155.77	30.0304	2487.83	99.1058	1732.67	165.45
500	674.347	5.67001	1099.53	28.4715	2198.9	68.626	1458.27	36.8367
500	660.143	4.805	1000.97	22.272	1809.7	146.054	1117.51	174.934
394	670.223	4.93284	1000.88	21.9929	1776.17	137.575	1138.06	179.872
310	680.073	5.016	1002.85	20.7388	1749.8	125.264	1175.67	172.453
244	690.233	5.12508	1005.38	20.0845	1725.67	126.773	1234.8	170.807
192	701.063	5.23528	1009.18	19.0501	1707.1	123.587	1323.5	170.212
151	713.023	5.29914	1016.7	19.8127	1698.43	120.254	1447.13	174.574
119	726.683	5.39709	1028	20.4355	1701.43	117.721	1621.4	176.23
93.8	742.687	5.45199	1044.9	21.4623	1727.93	112.592	1872.63	192.002
73.9	761.99	5.58818	1068.9	23.0723	1767.77	112.401	2235.47	203.147
58.2	785.43	5.74767	1103.53	25.9016	1832.57	114.255	2636.03	241.025
45.8	814.26	5.93434	1149.5	29.0303	1928.67	118.31	3211.8	261.847
36.1	849.87	6.15659	1208.63	31.5059	2063.63	124.868	3866.2	347.52
28.4	893.827	6.40349	1285.1	34.4452	2246.5	133.894	4820.2	416.032
22.4	948.007	6.72483	1382.2	37.9791	2487.27	148.792	5972.17	549.224
17.6	1014.63	7.2148	1503.83	42.1295	2802.3	170.016	8000.17	774.618
13.9	1096.17	7.7106	1655.5	47.3927	3209.43	200.375	10357.1	736.019
10.9	1195.83	8.45242	1843	53.4003	3733.87	242.505	13250.7	757.225
8.6	1317.33	9.30018	2074.23	61.161	4425.93	301.061	18384.3	927.923
6.77	1465.2	10.4058	2358.4	70.611	5312.97	369.264	26328.7	658.023
5.33	1645	11.5529	2708.3	81.5737	6410.8	463.152	33050	1921.2
4.2	1863.83	12.4677	3139.77	94.7853	7808.33	610.522	37893.3	2643.04
3.3	2129.93	15.1731	3669.07	110.177	9560.8	735.434	41543.3	4865.78
2.6	2454.4	16.8484	4324.4	129.113	11762	879.19	45654	4243.88
2.05	2850.47	18.5608	5132.73	152.239	14483.7	1067.84	50545.7	5059.47
1.61	3333.8	22.1736	6133.13	179.443	17869.3	1285.03	55556	8582.31
1.27	3926.13	27.9618	7374.27	211.123	21949.3	1554.66	60598.7	7838.65
1	4654.1	31.1896	8917.8	248.91	26815.3	1892.62	65974.7	6145.38

## Sheet: Fig4b
Weigth fraction endocarp powder in gel	n/a	n/a	10	10	10	10	10	10	10	10
Weight fraction cocoa mass:gel	0	0	95:05	95:05	90:10	90:10	80:20	80:20	70:30	70:30
Shear rate [1/s]	mean viscosity [mPa s]	StdDev viscosity [mPa s]	mean viscosity [mPa s]	StdDev viscosity [mPa s]	mean viscosity [mPa s]	StdDev viscosity [mPa s]	mean viscosity [mPa s]	StdDev viscosity [mPa s]	mean viscosity [mPa s]	StdDev viscosity [mPa s]
1	4500.57	41.715	10750.3	252.32	21436	1677.39	38862.3	3146.69	60416	27644
1.27	3793.1	33.7774	8912.47	214.284	18200.7	1476.64	35499.7	4788.97	48680.7	20284.5
1.61	3224.03	30.1603	7452.27	176.655	15537	1194.25	32539.3	7468.21	41691	15460.6
2.05	2764.07	24.7549	6277.43	149.155	13439.7	1030.94	27566.7	7699.18	36713	11670.2
2.6	2389.73	21.6431	5329.27	126.832	11739.7	896.112	22425.7	6444.82	32071.7	9578.08
3.3	2083.6	19.51	4561.27	108.103	10317.8	851.796	17705	4726.34	28445	8072.91
4.2	1832.53	17.1902	3936.9	93.3716	9191.97	795.801	14255	3363.86	25481.3	6824.87
5.33	1626.03	15.5053	3428.67	80.2139	8290.03	725.884	11998.9	2677.39	22821.7	5923.83
6.77	1456.1	14.0755	3015.4	69.7589	7571.53	679.349	10330	2075.74	19987	5015.36
8.6	1315.93	12.815	2679.57	60.4277	6999.5	641.077	9080.33	1684.06	17471.7	4464.85
10.9	1200.43	11.8728	2404.83	51.5326	6539.23	612.19	8083.2	1311.98	15408.7	4043
13.9	1105.27	10.9038	2178.97	42.7928	6167.3	574.861	7277.17	1009.38	13093.3	2957.35
17.6	1026.9	9.86053	1991.9	33.3802	5836.83	559.096	6646.53	791.918	11134.9	2286.22
22.4	962.48	8.95269	1835.03	22.7161	5558.07	540.335	6134.83	666.903	9484.03	1652.63
28.4	909.57	8.22089	1701.17	11.0857	5275.9	484.226	5675.33	630.976	8034.43	1257.82
36.1	866.193	7.61266	1580.87	3.61156	4999.57	455.841	5226.23	491.689	7040	994.976
45.8	830.683	7.09598	1474.87	10.8565	4712.93	408.33	4833.87	388.725	5991.73	811.147
58.2	801.583	6.76048	1380.07	17.3024	4429.57	373.912	4477.13	311.132	4775.67	919.134
73.9	777.74	6.61705	1296.3	20.8717	4174.83	369.901	4147.37	271.041	3924.53	803.638
93.8	758.32	6.48863	1224.17	22.3728	3913.3	317.558	3805.07	209.933	3647.33	1144.34
119	742.103	6.35387	1160.87	21.3931	3664.43	259.833	3472.63	154.691	3034.03	816.133
151	728.32	6.2817	1107.6	21.844	3396.57	239.102	3164.43	121.705	2568.83	583.776
192	716.337	6.23356	1062.6	22.6232	3124.13	191.163	2874.33	95.6179	2275.07	469.34
244	705.593	6.14688	1023.67	22.957	2874.73	155.674	2603.13	82.2341	2015.97	45.9635
310	695.647	6.21041	988.143	23.954	2637.4	135.294	2358.83	74.1957	1931.27	348.727
394	685.477	6.28021	957.76	28.1993	2422.4	124.306	2133	70.3334	1689.6	320.586
500	674.347	5.67001	933.893	17.9222	2195.9	101.665	1922.23	53.5295	1518	258.746
500	660.143	4.805	879.64	13.948	1864.17	160.57	1499.63	38.2023	1186.47	326.377
394	670.223	4.93284	880.537	13.9898	1878.93	129.647	1476.83	51.6841	1210.09	341.076
310	680.073	5.016	881.423	14.8487	1846.37	143.129	1488.8	32.5724	1257.58	358.187
244	690.233	5.12508	884.353	14.5821	1834.1	148.417	1467.53	19.4896	1321.83	391.064
192	701.063	5.23528	889.443	13.8647	1827.77	141.686	1448.9	20.9029	1425.16	436.737
151	713.023	5.29914	897.193	13.0108	1821.93	125.192	1440.07	24.0737	1558.13	489.565
119	726.683	5.39709	907.967	13.0512	1814.07	125.96	1438.07	24.5533	1725	550.599
93.8	742.687	5.45199	923.85	13.1094	1811.97	125.374	1443.03	24.839	1946.43	642.356
73.9	761.99	5.58818	946.497	13.2615	1817.93	123.719	1456.2	26.694	2290.8	786.689
58.2	785.43	5.74767	977.97	13.5204	1834.4	122.631	1482.7	29.7232	2812.37	1141.02
45.8	814.26	5.93434	1019.8	13.9108	1867.03	122.463	1524.03	35.301	3642.53	1747.91
36.1	849.87	6.15659	1074.2	14.4128	1920.1	123.639	1591.17	40.0352	4555.03	2136.58
28.4	893.827	6.40349	1143.9	14.9161	2001.9	132.318	1688.73	39.2918	5873.77	2676.18
22.4	948.007	6.72483	1231.77	15.6526	2109.07	135.789	1814.17	58.1448	7137.23	2879.04
17.6	1014.63	7.2148	1341.57	16.7816	2250.97	141.22	1981.9	86.5864	8970.4	3569.24
13.9	1096.17	7.7106	1477.57	18.0544	2434.13	148.404	2208.03	124.351	10617	3726.8
10.9	1195.83	8.45242	1645.33	19.7287	2666.3	158.433	2510.83	174.611	12172.3	3710.93
8.6	1317.33	9.30018	1851.57	21.8269	2956.4	171.337	2895.2	239.511	13942.3	3769.14
6.77	1465.2	10.4058	2105	23.9255	3317.63	188.489	3414.7	324.993	15576	3874.54
5.33	1645	11.5529	2416	26.726	3765.83	210.485	4091.37	449.546	16986.7	4363.27
4.2	1863.83	12.4677	2797.83	29.2932	4318.13	235.626	4992.53	604.697	18856	5065.69
3.3	2129.93	15.1731	3268	35.3215	5001.93	270.031	6121.47	771.109	20478	4574.38
2.6	2454.4	16.8484	3847.37	38.1598	5844.47	310.073	7522.07	976.826	22670.7	4652.77
2.05	2850.47	18.5608	4563.57	44.203	6892.4	361.151	9234.73	1231.89	26476.7	7179.1
1.61	3333.8	22.1736	5449.17	52.5563	8193.7	425.431	11481.9	1568.29	29667	6918.24
1.27	3926.13	27.9618	6547.1	61.4652	9814.1	508.097	14217	2047.42	31527	4776.55
1	4654.1	31.1896	7902.6	55.2332	11834.7	604.207	17635.3	2586.26	35828	5601.27

## Sheet: Fig4c
Weigth fraction endocarp powder in gel	n/a	n/a	20	20	20	20	20	20	20	20
Weight fraction cocoa mass:gel	0	0	95:05	95:05	90:10	90:10	80:20	80:20	70:30	70:30
Shear rate [1/s]	mean viscosity [mPa s]	StdDev viscosity [mPa s]	mean viscosity [mPa s]	StdDev viscosity [mPa s]	mean viscosity [mPa s]	StdDev viscosity [mPa s]	mean viscosity [mPa s]	StdDev viscosity [mPa s]	mean viscosity [mPa s]	StdDev viscosity [mPa s]
1	4500.57	41.715	6687.97	127.333	12969	1344.87	37284.7	1901.75	116818	49551.8
1.27	3793.1	33.7774	5510.83	102.018	10736.7	1077.53	30540	2083.1	97046.7	37182.9
1.61	3224.03	30.1603	4577.53	80.0165	8965.1	879.732	25107	2120.24	80989	29491.4
2.05	2764.07	24.7549	3828.97	65.8837	7546.13	721.078	20719.7	1732.7	70826.3	23176.1
2.6	2389.73	21.6431	3225.83	51.7423	6402.17	598.572	17243.7	1472.44	61025.3	18930.4
3.3	2083.6	19.51	2738.37	40.8023	5477.97	502.828	14344.3	1036.69	53073.3	15656.6
4.2	1832.53	17.1902	2343.17	33.5399	4729.7	425.73	12055.7	876.381	47018.3	12630.5
5.33	1626.03	15.5053	2021.6	27.5647	4122.57	365.576	10215.6	733.868	41782	10362.2
6.77	1456.1	14.0755	1759.23	22.6593	3629.9	316.592	8807.9	601.764	35643.3	8157.09
8.6	1315.93	12.815	1545.43	18.5044	3231.03	277.59	7634.33	474.109	30622.3	6364.84
10.9	1200.43	11.8728	1370.6	14.5492	2905.73	246.231	6697.83	409.121	24836.3	4240.98
13.9	1105.27	10.9038	1227.13	10.9436	2637.97	219.215	5933.17	328.393	20734	2996.93
17.6	1026.9	9.86053	1109.63	8.47368	2415.9	195.086	5307.23	266.581	18035	1359.23
22.4	962.48	8.95269	1013.3	5.72626	2230.37	174.182	4787.87	213.996	16009.3	2117.52
28.4	909.57	8.22089	934.453	3.29579	2072.33	156.145	4349.1	181.418	13343	2726.88
36.1	866.193	7.61266	869.833	1.63298	1932.33	138.19	3968.27	140.476	9690.63	1476.42
45.8	830.683	7.09598	816.523	2.66311	1805.4	122.644	3641.27	104.856	7794.7	693.127
58.2	801.583	6.76048	772.31	5.00776	1689.73	109.404	3344.7	77.4157	6333.3	756.442
73.9	777.74	6.61705	736.017	6.39357	1584.73	98.9813	3091.93	51.2172	5369.93	339.512
93.8	758.32	6.48863	706.4	7.7809	1491	90.9081	2872.2	38.1717	4754.33	622.606
119	742.103	6.35387	682.253	8.84492	1406.47	84.5833	2678.63	30.382	4298.9	1273.29
151	728.32	6.2817	663.38	8.78941	1332.53	78.5846	2499.73	24.2393	2942.43	488.792
192	716.337	6.23356	648.64	8.57925	1269.63	74.4538	2342.87	22.2318	2238.9	163.833
244	705.593	6.14688	636.5	8.87429	1213.5	72.3024	2192.47	18.3506	2173.77	253.014
310	695.647	6.21041	626.71	9.09642	1165.23	68.1154	2050.13	14.3629	2359.43	233.193
394	685.477	6.28021	617.64	8.79616	1117.67	65.5134	1916.9	9.34024	2158.2	150.504
500	674.347	5.67001	608.697	9.17551	1071.4	62.7541	1782	10.1681	1991.57	149.501
500	660.143	4.805	592.947	8.40372	974.953	53.6294	1433.43	17.8228	1697.2	220.59
394	670.223	4.93284	596.773	8.36314	973.01	53.3952	1426.87	10.9436	1722.83	239.429
310	680.073	5.016	599.86	8.56716	972.397	53.298	1423.9	10.7722	1786.03	265.211
244	690.233	5.12508	603.697	8.34476	973.357	53.3937	1436.17	1.59478	1814.33	208.453
192	701.063	5.23528	608.83	8.25628	976.67	53.4676	1445.87	2.55799	1970.5	294.838
151	713.023	5.29914	616.183	8.06641	982.967	53.6494	1465.17	5.50485	2074.67	325.506
119	726.683	5.39709	626.443	8.0759	993.8	54.0502	1496.5	9.25365	2270.8	468.574
93.8	742.687	5.45199	640.773	8.00175	1010.87	54.9418	1542.37	13.8609	2771.77	733.423
73.9	761.99	5.58818	660.283	7.96214	1035.94	56.3825	1606.4	19.2281	3180.33	773.156
58.2	785.43	5.74767	686.123	8.01033	1071	58.5221	1692.43	25.1064	3838.3	936.714
45.8	814.26	5.93434	719.447	8.25399	1118.07	61.8013	1805.13	32.7378	4580.2	1089.78
36.1	849.87	6.15659	762.387	8.43937	1179.7	66.0289	1950.47	42.1028	5491.6	1069.51
28.4	893.827	6.40349	816.087	8.93226	1258.87	71.4329	2135.73	53.7827	6912	1659.59
22.4	948.007	6.72483	883.457	9.38071	1358.93	78.2232	2369.63	68.1575	8488.03	1957.92
17.6	1014.63	7.2148	966.753	10.1855	1484.07	86.9598	2663.33	86.3003	10970.6	3146.36
13.9	1096.17	7.7106	1070.53	10.3992	1639.33	97.8417	3031.7	108.653	13994	2994.26
10.9	1195.83	8.45242	1191.13	14.7548	1831.1	111.571	3492.87	137.512	18612.3	5215.22
8.6	1317.33	9.30018	1344.47	14.5411	2067.17	128.508	4070.37	173.072	21311.7	3875.7
6.77	1465.2	10.4058	1534.47	15.3722	2357.73	149.7	4792.7	218.608	24431.3	2045.73
5.33	1645	11.5529	1766.03	17.9729	2715.73	176.323	5697.63	279.228	27452.7	2741.62
4.2	1863.83	12.4677	2054.07	16.4199	3155.87	208.524	6832.83	349.849	30027.7	3758.3
3.3	2129.93	15.1731	2419.7	8.71091	3698.67	252.374	8266	453.771	32311.3	2838.25
2.6	2454.4	16.8484	2861.43	11.6603	4369.7	303.66	10087.9	593.56	35663.3	3538.51
2.05	2850.47	18.5608	3398	12.2523	5202.77	369.591	12462.7	789.244	39236.7	5756.06
1.61	3333.8	22.1736	4061.8	13.6923	6235.37	453.996	15407.3	963.25	43058	4033.5
1.27	3926.13	27.9618	4885.6	15.5715	7519.9	562.773	18987	1180.81	48901.3	2281.11
1	4654.1	31.1896	5909	15.1595	9122.9	699.182	23381.3	1440	55984	1945.67

## Sheet: Fig4d
Weigth fraction endocarp powder in gel	n/a	n/a	25	25	25	25	25	25	25	25
Weight fraction cocoa mass:gel	0	0	95:05	95:05	90:10	90:10	80:20	80:20	70:30	70:30
Shear rate [1/s]	mean viscosity [mPa s]	StdDev viscosity [mPa s]	mean viscosity [mPa s]	StdDev viscosity [mPa s]	mean viscosity [mPa s]	StdDev viscosity [mPa s]	mean viscosity [mPa s]	StdDev viscosity [mPa s]	mean viscosity [mPa s]	StdDev viscosity [mPa s]
1	4500.57	41.715	5757.8	323.637	10539.7	1909.83	39686.7	1845.93	75864.3	8660.87
1.27	3793.1	33.7774	4665.8	87.3043	8725.3	1614.83	33419	2982.27	62240.3	2390.03
1.61	3224.03	30.1603	3984.4	228.724	7281.73	1382.68	27054	2225.22	56634	6329.48
2.05	2764.07	24.7549	3290.17	89.7067	6121.1	1188.33	22389.3	1891.43	52616.3	7498.98
2.6	2389.73	21.6431	2783.6	69.5613	5182.67	1029.62	18525.3	1522.29	49514	7588.97
3.3	2083.6	19.51	2399	99.1357	4423.37	900.882	15302.7	1239.35	45771.7	6290.63
4.2	1832.53	17.1902	2048.43	59.4031	3808.03	795.121	12881	1054.57	42563.3	8492.58
5.33	1626.03	15.5053	1783.47	63.8143	3343.9	736.515	10843.8	842.472	39339	10006.7
6.77	1456.1	14.0755	1559.43	54.2609	2898.9	636.414	9288.77	711.372	37265.3	12127
8.6	1315.93	12.815	1366.3	30.0107	2566.67	577	8016.43	595.209	34182.7	13691.3
10.9	1200.43	11.8728	1214.63	22.5225	2296.8	529.622	6979.47	502.111	20996.3	4017.33
13.9	1105.27	10.9038	1091.33	18.7329	2074.5	489.843	6113.27	390.773	10221	1778.25
17.6	1026.9	9.86053	994.297	22.4236	1893.17	457.514	5382.63	305.403	7987.63	1528.5
22.4	962.48	8.95269	912.933	23.6549	1742.9	428.239	4831.67	256.429	6433.27	1322.44
28.4	909.57	8.22089	847.35	27.4087	1618.2	400.73	4357.83	200.166	5352.13	1044.1
36.1	866.193	7.61266	794.383	31.0397	1512.97	372.558	3975.7	161.863	4458.53	934.422
45.8	830.683	7.09598	745.493	25.9977	1421.8	342.438	3646.4	128.777	3811.23	753.645
58.2	801.583	6.76048	700.027	13.1515	1341.42	310.097	3360.3	95.8392	3382.23	630.352
73.9	777.74	6.61705	670.19	13.1647	1271.62	277.505	3111.17	62.7272	3056.77	570.45
93.8	758.32	6.48863	645.873	12.9931	1211.67	245.596	2909.47	48.1337	2768.93	541.846
119	742.103	6.35387	626.247	13.293	1160.65	215.691	2735.2	46.016	2500.7	484.167
151	728.32	6.2817	610.47	13.034	1118.79	189.977	2575	36.4251	2319.57	508.72
192	716.337	6.23356	597.617	13.0264	1083.02	167.196	2433.47	31.4328	2119.97	492.86
244	705.593	6.14688	587.4	12.9722	1051.14	146.691	2301.87	32.0577	1841.4	423.918
310	695.647	6.21041	579.08	13.1864	1025.77	129.805	2173.73	21.4509	1815.53	310.398
394	685.477	6.28021	572.14	13.4645	1000.89	113.485	2048.5	19.1444	1781.77	414.7
500	674.347	5.67001	565.92	13.2451	973.767	97.8205	1909.9	15.8357	1528.3	342.325
500	660.143	4.805	551.637	12.5217	907.757	72.7681	1540.63	35.257	1241.2	253.395
394	670.223	4.93284	553.773	12.5756	906.717	72.6342	1529.77	33.9347	1241.81	238.607
310	680.073	5.016	556.36	12.6509	907.063	72.7794	1524.63	31.8986	1255	213.081
244	690.233	5.12508	559.76	12.6445	908.7	72.7685	1544.77	14.4195	1272.4	202.707
192	701.063	5.23528	564.61	12.7573	912.323	72.6788	1552.7	15.9878	1290.33	211.536
151	713.023	5.29914	571.407	12.7934	919.25	72.9236	1570.87	14.5246	1299.1	207.703
119	726.683	5.39709	580.823	12.8308	929.977	73.1428	1602.2	15.2568	1308.57	207.003
93.8	742.687	5.45199	593.787	12.9715	946.42	73.692	1649.63	16.0266	1324.8	210.329
73.9	761.99	5.58818	611.063	13.2413	970.063	74.5262	1718.6	20.4272	1353.07	215.701
58.2	785.43	5.74767	633.81	13.5341	1002.97	75.9446	1810.77	26.4697	1396.97	224.713
45.8	814.26	5.93434	663.227	13.8782	1047.98	78.1673	1933.23	32.515	1459.2	236.031
36.1	849.87	6.15659	700.463	14.5283	1105.03	80.9005	2090.77	42.695	1545.77	250.729
28.4	893.827	6.40349	747.437	15.2356	1179.23	84.7741	2291.27	55.0524	1665.2	273.407
22.4	948.007	6.72483	806.333	16.1563	1273	89.9133	2545.73	71.2167	1824.77	301.41
17.6	1014.63	7.2148	878.353	17.1238	1390.37	96.915	2865.37	91.907	2038.7	345.585
13.9	1096.17	7.7106	967.417	18.6522	1535.5	105.149	3264.53	117.363	2323.03	392.553
10.9	1195.83	8.45242	1076.6	20.3738	1714.6	115.874	3767.07	150.396	2700.93	470.452
8.6	1317.33	9.30018	1210.37	22.2671	1935.03	129.151	4393.23	191.043	3215.27	586.652
6.77	1465.2	10.4058	1373.07	25.1476	2205.77	145.685	5179.23	242.506	3901.73	718.081
5.33	1645	11.5529	1572.37	28.7822	2539.03	165.944	6165.9	310.042	4794.83	879.614
4.2	1863.83	12.4677	1817.23	32.9488	2949.07	191.168	7403.53	394.911	6007.67	1306.77
3.3	2129.93	15.1731	2115.6	37.8485	3453.1	222.703	8969.83	512.929	7830.2	1623.87
2.6	2454.4	16.8484	2483.23	43.5615	4075.37	259.671	10964.7	679	9639	1904.35
2.05	2850.47	18.5608	2933.93	52.1998	4845.73	306.438	13585.7	928.184	12231.2	2954.25
1.61	3333.8	22.1736	3489.6	62.3207	5799.57	365.532	16861.3	1103.07	15874.3	3733.91
1.27	3926.13	27.9618	4175.33	73.5429	6981.67	438.226	20822.7	1356.01	19259	4376.32
1	4654.1	31.1896	5022.4	87.8761	8449.8	524.088	25705.7	1666.56	22473.3	5123.65
