# Supplementary material for: Valorization of cocoa pod side streams improves nutritional and sustainability aspects of chocolate
Source: Nat Food. 2024 May 21;5(5):423–32. doi: 10.1038/s43016-024-00967-2 (PMC11132982; doi:10.1038/s43016-024-00967-2)
Supplement: Supplementary file 6 — Source data for Fig. 5. [file 43016_2024_967_MOESM6_ESM.xlsx]

## Sheet: Sheet1
No effect		Thickening		Network Formation		Phase Inversion
Endocarp powder concentration [wt%]	Gel concentration in cocoa mass [wt%]	Endocarp powder concentration [wt%]	Gel concentration in cocoa mass [wt%]	Endocarp powder concentration [wt%]	Gel concentration in cocoa mass [wt%]	Endocarp powder concentration [wt%]	Gel concentration in cocoa mass [wt%]
5	n/a	5	<10	5	<20	5	>20
10	n/a	10	<20	10	<30	10	>30
20	<5	20	<25	20	<30	20	>30
25	<5	25	<30	25	n/a	25	n/a
