# Supplementary material for: Valorization of cocoa pod side streams improves nutritional and sustainability aspects of chocolate
Source: Nat Food. 2024 May 21;5(5):423–32. doi: 10.1038/s43016-024-00967-2 (PMC11132982; doi:10.1038/s43016-024-00967-2)
Supplement: Supplementary file 7 — Source data, P values, information, raw data, product comparisons, assessors and design control for Fig. 6a,b. [file 43016_2024_967_MOESM7_ESM.zip]

Archive with 2 entries (2 files):
- SD_NATFOOD_23081127C_Fig6a.xlsx
- SD_NATFOOD_23081127C_Fig6b.xlsx
