# Supplementary material for: Valorization of cocoa pod side streams improves nutritional and sustainability aspects of chocolate
Source: Nat Food. 2024 May 21;5(5):423–32. doi: 10.1038/s43016-024-00967-2 (PMC11132982; doi:10.1038/s43016-024-00967-2)
Supplement: Supplementary file 7 — Source data, P values, information, raw data, product comparisons, assessors and design control for Fig. 6a,b. [file 43016_2024_967_MOESM7_ESM.zip › SD_NATFOOD_23081127C_Fig6a.xlsx]

## Sheet: Fig6_F1_source data
comparison Contingency
	F1	CM	F1	CM + 0.5 PS	F1	CM + 1 PS	F1	CM + 1.5 PS
F1	0	37	0	0	0	0	0	0
CM	7	0	0	0	0	0	0	0
F1	0	0	0	26	0	0	0	0
CM + 0.5 PS	0	0	18	0	0	0	0	0
F1	0	0	0	0	0	10	0	0
CM + 1 PS	0	0	0	0	34	0	0	0
F1	0	0	0	0	0	0	0	1
CM + 1.5 PS	0	0	0	0	0	0	43	0

## Sheet: p-Values
comparison Ghana:Gel Control1-Ghana:Pure										Ghana = CM
	F1	CM	N Total	Minimum	P-Value					Gel Control = F1
Pair Comparison	37	7	44	29	5.29958e-06					Zucker 1 = CM+0.5 PS
										Zucker 2 = CM+1 PS
comparison Ghana:Gel Control1-Ghana:Zucker1										Zucker 3 = CM+1.5 PS
	F1	CM + 0.5 PS	N Total	Minimum	P-Value
Pair Comparison	26	18	44	29	0.291215
comparison Ghana:Gel Control1-Ghana Gel:Zucker2
	F1	CM + 1 PS	N Total	Minimum	P-Value
Pair Comparison	10	34	44	29	0.000388131
comparison Ghana:Gel Control1-Ghana Gel:Zucker3
	F1	CM + 1.5 PS	N Total	Minimum	P-Value
Pair Comparison	1	43	44	29	5.11591e-12

## Sheet: Information
comparison Information
	Info	Message
1	General info	For the pair comparison, the binomial test (Pg=1/2) is considered.
2		The minimum product required to conclude significant differences is based on a two-tailed test.

## Sheet: RawData
Judge	Product	Session	Replica	Sequence	Q1	Q1__info	Q2
J01	P03-P04	1	1	1	P03	4-3
J01	P05-P06	1	2	2	P06	6-5
J01	P07-P08	1	3	3	P08	7-8
J01	P01-P02	1	4	4	P01	2-1
J01	P03-P04	1	5	5	P04	3-4
J01	P07-P08	1	6	6	P08	7-8
J01	P01-P02	1	7	7	P01	2-1
J01	P05-P06	1	8	8	P06	5-6
J01	P07-P08	1	9	9	P08	8-7
J01	P03-P04	1	10	10	P03	4-3
J01	P05-P06	1	11	11	P06	5-6
J01	P01-P02	1	12	12	P01	1-2
J01	P03-P04	1	13	13	P04	3-4
J01	P01-P02	1	14	14	P01	1-2
J01	P05-P06	1	15	15	P06	6-5
J01	P07-P08	1	16	16	P08	7-8
J02	P07-P08	1	1	1	P08	8-7	schon in ersten 3 sek ist 421 süsser in wahrnehmung
J02	P03-P04	1	2	2	P03	4-3	anfangs beide praktisch keine süsse, 530 kommt später ein hauch davon
J02	P05-P06	1	3	3	P06	5-6	712 scheint mir milder, schliesse daraus,dass es süsser ist ... ist aber schwer zu spüren
J02	P01-P02	1	4	4	P01	1-2	164 zwar saurer aber etwas süsser
J02	P05-P06	1	5	5	P06	5-6
J02	P07-P08	1	6	6	P08	8-7	247 bis jetzt die süsseste probe ...
J02	P01-P02	1	7	7	P01	2-1	527 ist süsser, jedoch auch sehr sauer .... 371 scheint mir eine der unsüssesten probrn zu sein
J02	P03-P04	1	8	8	P03	3-4
J02	P05-P06	1	9	9	P06	5-6
J02	P07-P08	1	10	10	P08	8-7	603 eine der süssesten proben
J02	P01-P02	1	11	11	P01	2-1	804 ist extrem bitter, trocken, herb ... grosser kontrast zu 526 , obschon ich da aunicht viel süsse spüre
J02	P03-P04	1	12	12	P03	3-4
J02	P05-P06	1	13	13	P06	5-6
J02	P03-P04	1	14	14	P03	4-3	620 ist fruchtiger, milder, scheint mir daher süsser
J02	P07-P08	1	15	15	P08	8-7	725 eine der drei süssesten proben
J02	P01-P02	1	16	16	P01	1-2
J03	P05-P06	1	1	1	P06	5-6
J03	P03-P04	1	2	2	P03	4-3	892 ist extrem sauer und extrem bitter!
J03	P07-P08	1	3	3	P08	8-7
J03	P01-P02	1	4	4	P01	1-2	719 ist extrem bitter!!
J03	P05-P06	1	5	5	P06	5-6
J03	P03-P04	1	6	6	P03	4-3
J03	P07-P08	1	7	7	P08	8-7
J03	P01-P02	1	8	8	P01	1-2	834 extrem bitter
J03	P05-P06	1	9	9	P05	5-6
J03	P03-P04	1	10	10	P03	4-3
J03	P07-P08	1	11	11	P08	7-8
J03	P01-P02	1	12	12	P01	2-1	ich musste raten
J03	P07-P08	1	13	13	P08	7-8	ich musste raten
J03	P01-P02	1	14	14	P01	1-2
J03	P03-P04	1	15	15	P03	4-3	ich musste raten
J03	P05-P06	1	16	16	P06	6-5
J04	P03-P04	1	1	1	P03	4-3	459: l'acidité prend plus de temps à venir
J04	P01-P02	1	2	2	P01	2-1
J04	P05-P06	1	3	3	P06	5-6
J04	P07-P08	1	4	4	P08	8-7
J04	P03-P04	1	5	5	P03	3-4
J04	P01-P02	1	6	6	P02	1-2
J04	P05-P06	1	7	7	P06	6-5
J04	P07-P08	1	8	8	P08	7-8
J04	P01-P02	1	9	9	P01	1-2	645: plus croquant
J04	P07-P08	1	10	10	P08	7-8
J04	P03-P04	1	11	11	P03	3-4
J04	P05-P06	1	12	12	P06	6-5
J04	P05-P06	1	13	13	P06	5-6
J04	P03-P04	1	14	14	P04	4-3
J04	P07-P08	1	15	15	P08	7-8	637: plus croquant
J04	P01-P02	1	16	16	P01	2-1
J05	P03-P04	1	1	1	P04	4-3
J05	P05-P06	1	2	2	P06	6-5
J05	P07-P08	1	3	3	P08	7-8
J05	P01-P02	1	4	4	P01	1-2	Muster 640 hatte anfangs fast keinen Geschmack, d.h. weder sauer noch bitter usw. Erst fast zum Schluss kam etwas Saures. Aber Süsse nicht gefunden.
J05	P03-P04	1	5	5	P04	4-3
J05	P01-P02	1	6	6	P02	2-1	Muster 260 war dicker als die bisherigen
J05	P05-P06	1	7	7	P06	5-6	502 hat einen nussigen/ranzigen Nachgeschmack
J05	P07-P08	1	8	8	P08	8-7
J05	P07-P08	1	9	9	P08	7-8
J05	P01-P02	1	10	10	P02	1-2
J05	P03-P04	1	11	11	P04	4-3
J05	P05-P06	1	12	12	P06	6-5
J05	P05-P06	1	13	13	P06	5-6
J05	P07-P08	1	14	14	P08	8-7
J05	P01-P02	1	15	15	P02	2-1
J05	P03-P04	1	16	16	P04	3-4
J06	P01-P02	1	1	1	P01	1-2
J06	P07-P08	1	2	2	P08	7-8	329 Taler dicker.
J06	P03-P04	1	3	3	P03	3-4	937 wesentlich saurer
J06	P05-P06	1	4	4	P05	6-5
J06	P05-P06	1	5	5	P05	5-6
J06	P03-P04	1	6	6	P03	4-3
J06	P07-P08	1	7	7	P07	7-8	475 Taler dicker
J06	P01-P02	1	8	8	P01	2-1
J06	P05-P06	1	9	9	P05	5-6
J06	P03-P04	1	10	10	P03	4-3
J06	P07-P08	1	11	11	P08	8-7
J06	P01-P02	1	12	12	P01	1-2
J06	P03-P04	1	13	13	P03	4-3
J06	P05-P06	1	14	14	P05	6-5
J06	P07-P08	1	15	15	P08	7-8
J06	P01-P02	1	16	16	P01	2-1
J07	P07-P08	1	1	1	P08	7-8	650 viel saurer 872 viel bitterer
J07	P01-P02	1	2	2	P01	1-2	539 viel saurer 283 viel bitterer Süsse nicht stark wahrnehmbar, bei beiden. Bei 539 zu Beginn Empfindung von Süsse
J07	P03-P04	1	3	3	P03	4-3	unterschied in der Süsse schwierig auszumachen 795 starke Röstaromen, bitter 305 sauer, stark astringierend
J07	P05-P06	1	4	4	P05	6-5	418 Geschmack nach sauren Beeren
J07	P03-P04	1	5	5	P04	4-3	Süsse schwierig zu unterschieden. 209 bitterer 813 Kaffee, beerig, sauer
J07	P05-P06	1	6	6	P06	6-5	984 beerig, frisch
J07	P07-P08	1	7	7	P08	7-8
J07	P01-P02	1	8	8	P01	2-1	923 stark geröstet 402 beerig
J07	P03-P04	1	9	9	P03	4-3	183 Röstaromen, Süsse erst am Schluss erahnbar
J07	P05-P06	1	10	10	P05	6-5	368 sehr bitter, hohe Astringenz 630 beerig
J07	P07-P08	1	11	11	P08	7-8	unterschied in der Süsse deutlich, 583 sehr sauer
J07	P01-P02	1	12	12	P01	2-1	294 sehr unangenehme Probe 297 beerig
J07	P01-P02	1	13	13	P02	1-2	unterschied schwierig auszumachen 796 sehr sauer 139 sehr bitter
J07	P07-P08	1	14	14	P08	7-8	Unterschied gut wahrnehmbar
J07	P03-P04	1	15	15	P03	3-4	598 sehr astringiertend
J07	P05-P06	1	16	16	P06	6-5
J08	P03-P04	1	1	1	P04	3-4
J08	P07-P08	1	2	2	P08	7-8
J08	P01-P02	1	3	3	P01	2-1	beide Muster kaum süss 213 sehr bitter 314 sehr sauer
J08	P05-P06	1	4	4	P05	5-6
J08	P01-P02	1	5	5	P01	1-2	856 sehr bitter
J08	P03-P04	1	6	6	P04	4-3
J08	P05-P06	1	7	7	P06	5-6	352 sehr sauer
J08	P07-P08	1	8	8	P08	7-8
J08	P01-P02	1	9	9	P01	1-2	217 sehr bitter
J08	P03-P04	1	10	10	P04	4-3
J08	P05-P06	1	11	11	P06	5-6
J08	P07-P08	1	12	12	P08	7-8
J08	P03-P04	1	13	13	P03	3-4
J08	P07-P08	1	14	14	P08	7-8
J08	P01-P02	1	15	15	P01	2-1
J08	P05-P06	1	16	16	P06	5-6
J09	P05-P06	1	1	1	P05	5-6
J09	P07-P08	1	2	2	P08	8-7
J09	P01-P02	1	3	3	P01	2-1
J09	P03-P04	1	4	4	P04	3-4
J09	P01-P02	1	5	5	P01	1-2
J09	P07-P08	1	6	6	P08	7-8	602 dickerer Taler
J09	P03-P04	1	7	7	P04	3-4
J09	P05-P06	1	8	8	P06	6-5
J09	P03-P04	1	9	9	P03	4-3
J09	P01-P02	1	10	10	P01	2-1
J09	P05-P06	1	11	11	P06	5-6
J09	P07-P08	1	12	12	P08	8-7
J09	P07-P08	1	13	13	P08	8-7
J09	P03-P04	1	14	14	P03	4-3
J09	P05-P06	1	15	15	P06	5-6
J09	P01-P02	1	16	16	P01	1-2
J10	P03-P04	1	1	1	P04	3-4
J10	P01-P02	1	2	2	P01	1-2
J10	P05-P06	1	3	3	P06	6-5
J10	P07-P08	1	4	4	P08	7-8	975 hat etwas scharfes
J10	P07-P08	1	5	5	P08	7-8
J10	P01-P02	1	6	6	P01	1-2
J10	P03-P04	1	7	7	P03	4-3
J10	P05-P06	1	8	8	P06	6-5
J10	P03-P04	1	9	9	P03	4-3
J10	P05-P06	1	10	10	P05	6-5
J10	P07-P08	1	11	11	P08	7-8	408 Stücke in Textur
J10	P01-P02	1	12	12	P01	1-2	912 abgeschmack
J10	P03-P04	1	13	13	P03	4-3
J10	P05-P06	1	14	14	P06	6-5
J10	P07-P08	1	15	15	P08	7-8
J10	P01-P02	1	16	16	P01	1-2	983 abgeschmack
J11	P01-P02	1	1	1	P01	1-2
J11	P03-P04	1	2	2	P04	4-3	894 ist deutlich saurer
J11	P05-P06	1	3	3	P06	5-6	516 ist deutlich saurer
J11	P07-P08	1	4	4	P08	7-8
J11	P07-P08	1	5	5	P08	8-7	Die Säure bei 876 ist so dominat, dass man die Süsse gar nicht schmeckt.
J11	P03-P04	1	6	6	P04	4-3	Probe 348 ist viel dicker als 754.
J11	P05-P06	1	7	7	P06	5-6
J11	P01-P02	1	8	8	P02	1-2
J11	P03-P04	1	9	9	P04	3-4
J11	P01-P02	1	10	10	P02	1-2
J11	P05-P06	1	11	11	P06	6-5
J11	P07-P08	1	12	12	P08	7-8
J11	P03-P04	1	13	13	P04	4-3
J11	P01-P02	1	14	14	P01	2-1
J11	P05-P06	1	15	15	P06	5-6
J11	P07-P08	1	16	16	P08	8-7

## Sheet: Product_Comparisons
Product	Name	Project	customProductColor	codes	description	description2	description3	description4	image	value			Ghana = CM
P01	Ghana:Gel Control1	PJ01	#4f81bd	473, 542, 328, 568, 384, 752, 302, 921, 629, 846, 723, 269, 145, 163, 129, 578, 802, 427, 431, 749, 306, 470, 479, 517, 827, 372, 125, 487, 314, 159, 654, 186, 539, 402, 297, 796, 164, 527, 526, 157, 579, 271, 546, 682, 541, 245, 729, 867	Ghana:Gel Control1	201937.325 «original» Cacao-Gel-Couverture				1			Gel Control = F1
P02	Ghana:Pure	PJ01	#c0504d	719, 834, 231, 786, 640, 260, 917, 503, 354, 238, 912, 983, 564, 501, 807, 672, 745, 805, 896, 951, 849, 803, 645, 426, 230, 140, 925, 387, 213, 856, 217, 481, 283, 923, 294, 139, 850, 371, 804, 267, 425, 349, 492, 734, 317, 361, 514, 136	Ghana:Pure	201937.321 Pure Kakaomasse				2			Zucker 1 = CM+0.5 PS
P03	Ghana:Gel Control1	PJ01	#9bbb59	576, 250, 130, 915, 659, 970, 162, 709, 820, 562, 275, 179, 381, 648, 792, 341, 643, 219, 234, 346, 459, 634, 731, 461, 197, 687, 286, 741, 631, 957, 204, 971, 305, 813, 823, 395, 530, 138, 172, 620, 894, 348, 673, 386, 851, 486, 940, 920	Ghana:Gel Control1	201937.325 «original» Cacao-Gel-Couverture				3			Zucker 2 = CM+1 PS
P04	Ghana:Zucker1	PJ01	#8064a2	892, 167, 480, 187, 563, 435, 416, 192, 259, 359, 147, 518, 506, 493, 210, 935, 780, 572, 934, 613, 534, 548, 549, 953, 937, 841, 628, 561, 467, 589, 489, 573, 795, 209, 183, 598, 281, 476, 370, 208, 976, 754, 837, 952, 617, 701, 364, 504	Ghana:Zucker1	201937.322 Weniger Zucker als Cacao-Gel-Couverture				4			Zucker 3 = CM+1.5 PS
P05	Ghana:Gel Control1	PJ01	#4bacc6	264, 694, 652, 307, 458, 507, 376, 647, 721, 782, 380, 718, 864, 873, 679, 716, 287, 175, 724, 268, 789, 547, 280, 625, 521, 340, 412, 124, 962, 352, 859, 927, 418, 984, 630, 456, 392, 615, 732, 760, 516, 967, 170, 265, 291, 519, 945, 705	Ghana:Gel Control1	201937.325 «original» Cacao-Gel-Couverture				5
P06	Ghana Gel:Zucker2	PJ01	#f79646	385, 374, 958, 243, 845, 502, 462, 815, 508, 936, 836, 102, 697, 369, 413, 285, 954, 947, 308, 817, 185, 938, 814, 316, 913, 236, 865, 973, 560, 751, 304, 301, 597, 612, 368, 670, 712, 895, 658, 978, 627, 950, 715, 567, 914, 641, 623, 391	Ghana Gel:Zucker2	201937.323 gleichviel Zucker als Cacao-Gel-Couverture				6
P07	Ghana:Gel Control1	PJ01	#2c4d75	120, 708, 753, 621, 857, 748, 821, 182, 975, 675, 408, 847, 902, 248, 982, 437, 327, 394, 509, 158, 237, 360, 246, 132, 710, 739, 794, 854, 632, 843, 483, 153, 650, 746, 582, 840, 928, 987, 465, 345, 137, 876, 469, 490, 759, 194, 439, 154	Ghana:Gel Control1	201937.325 «original» Cacao-Gel-Couverture				7
P08	Ghana Gel:Zucker3	PJ01	#772c2a	963, 497, 829, 904, 134, 649, 261, 276, 498, 428, 639, 495, 326, 761, 453, 543, 165, 602, 674, 176, 972, 784, 150, 637, 329, 475, 537, 258, 790, 152, 783, 624, 872, 107, 763, 968, 421, 247, 603, 725, 284, 472, 173, 862, 104, 824, 273, 278	Ghana Gel:Zucker3	201937.324 mehr Zucker als Cacao-Gel-Couverture				8
P01-P02	Ghana:Gel Control1 - Ghana:Pure	PJ01
P03-P04	Ghana:Gel Control1 - Ghana:Zucker1	PJ01
P05-P06	Ghana:Gel Control1 - Ghana Gel:Zucker2	PJ01
P07-P08	Ghana:Gel Control1 - Ghana Gel:Zucker3	PJ01

## Sheet: Assessors
Judge	Name	Login	Project	gender	city	state	country	county	initials	age
J01	J01	J01	PJ01							0
J02	J02	J02	PJ01							0
J03	J03	J03	PJ01							0
J04	J04	J04	PJ01							0
J05	J05	J05	PJ01							0
J06	J06	J06	PJ01							0
J07	J07	J07	PJ01							0
J08	J08	J08	PJ01							0
J09	J09	J09	PJ01							0
J10	J10	J10	PJ01							0
J11	J11	J11	PJ01							0

## Sheet: DesignControl
220221_Control1 vs. 4 samples - L.011792-51-LFWK-01
Product 1	Control = F1	201937.325 «original» Cacao-Gel-Couverture
Product 2	0.321 = CM	201937.321 Pure Kakaomasse
Product 3	Control = F1	201937.325 «original» Cacao-Gel-Couverture
Product 4	0.322 = CM+0.5PS	201937.322 Weniger Zucker als Cacao-Gel-Couverture
Product 5	Control = F1	201937.325 «original» Cacao-Gel-Couverture
Product 6	0.323 = CM+1PS	201937.323 gleichviel Zucker als Cacao-Gel-Couverture
Product 7	Control = F1	201937.325 «original» Cacao-Gel-Couverture
Product 8	0.324 = CM+1.5PS	201937.324 mehr Zucker als Cacao-Gel-Couverture
Set	Sample	Sample	Sample	Sample	Sample	Sample	Sample	Sample
1	264-5 / S1	385-6 / S1	892-4 / S1	576-3 / S1	963-8 / S1	120-7 / S1	473-1 / S1	719-2 / S1
2	563-4 / S1	659-3 / S1	845-6 / S1	458-5 / S1	857-7 / S1	134-8 / S1	384-1 / S1	640-2 / S1
3	820-3 / S1	259-4 / S1	629-1 / S1	354-2 / S1	508-6 / S1	721-5 / S1	975-7 / S1	498-8 / S1
4	506-4 / S1	381-3 / S1	697-6 / S1	864-5 / S1	902-7 / S1	326-8 / S1	564-2 / S1	145-1 / S1
5	287-5 / S1	954-6 / S1	165-8 / S1	327-7 / S1	745-2 / S1	802-1 / S1	643-3 / S1	780-4 / S1
6	534-4 / S1	459-3 / S1	849-2 / S1	306-1 / S1	789-5 / S1	185-6 / S1	972-8 / S1	237-7 / S1
7	827-1 / S1	230-2 / S1	710-7 / S1	329-8 / S1	197-3 / S1	937-4 / S1	913-6 / S1	521-5 / S1
8	631-3 / S1	467-4 / S1	632-7 / S1	790-8 / S1	213-2 / S1	314-1 / S1	962-5 / S1	560-6 / S1
9	650-7 / S1	872-8 / S1	539-1 / S1	283-2 / S1	795-4 / S1	305-3 / S1	597-6 / S1	418-5 / S1
10	421-8 / S1	928-7 / S1	281-4 / S1	530-3 / S1	392-5 / S1	712-6 / S1	164-1 / S1	850-2 / S1
11	579-1 / S1	425-2 / S1	976-4 / S1	894-3 / S1	516-5 / S1	627-6 / S1	137-7 / S1	284-8 / S1
12	291-5 / S1	914-6 / S1	617-4 / S1	851-3 / S1	759-7 / S1	104-8 / S1	317-2 / S1	541-1 / S1
Set	Sample	Sample	Sample	Sample	Sample	Sample	Sample	Sample
1	694-5 / S1	374-6 / S1	167-4 / S1	250-3 / S1	497-8 / S1	708-7 / S1	542-1 / S1	834-2 / S1
2	435-4 / S1	970-3 / S1	260-2 / S1	752-1 / S1	507-5 / S1	502-6 / S1	649-8 / S1	748-7 / S1
3	675-7 / S1	428-8 / S1	846-1 / S1	238-2 / S1	359-4 / S1	562-3 / S1	936-6 / S1	782-5 / S1
4	648-3 / S1	493-4 / S1	248-7 / S1	761-8 / S1	501-2 / S1	163-1 / S1	873-5 / S1	369-6 / S1
5	427-1 / S1	805-2 / S1	394-7 / S1	602-8 / S1	219-3 / S1	572-4 / S1	947-6 / S1	175-5 / S1
6	634-3 / S1	548-4 / S1	470-1 / S1	803-2 / S1	938-6 / S1	547-5 / S1	360-7 / S1	784-8 / S1
7	340-5 / S1	236-6 / S1	841-4 / S1	687-3 / S1	739-7 / S1	475-8 / S1	140-2 / S1	372-1 / S1
8	159-1 / S1	856-2 / S1	589-4 / S1	957-3 / S1	352-5 / S1	751-6 / S1	843-7 / S1	152-8 / S1
9	209-4 / S1	813-3 / S1	612-6 / S1	984-5 / S1	746-7 / S1	107-8 / S1	923-2 / S1	402-1 / S1
10	615-5 / S1	895-6 / S1	247-8 / S1	987-7 / S1	371-2 / S1	527-1 / S1	138-3 / S1	476-4 / S1
11	472-8 / S1	876-7 / S1	754-4 / S1	348-3 / S1	967-5 / S1	950-6 / S1	271-1 / S1	349-2 / S1
12	701-4 / S1	486-3 / S1	641-6 / S1	519-5 / S1	194-7 / S1	824-8 / S1	245-1 / S1	361-2 / S1
Set	Sample	Sample	Sample	Sample	Sample	Sample	Sample	Sample
1	652-5 / S1	958-6 / S1	480-4 / S1	130-3 / S1	753-7 / S1	829-8 / S1	231-2 / S1	328-1 / S1
2	821-7 / S1	261-8 / S1	302-1 / S1	917-2 / S1	416-4 / S1	162-3 / S1	462-6 / S1	376-5 / S1
3	147-4 / S1	275-3 / S1	836-6 / S1	380-5 / S1	408-7 / S1	639-8 / S1	723-1 / S1	912-2 / S1
4	453-8 / S1	982-7 / S1	210-4 / S1	792-3 / S1	679-5 / S1	413-6 / S1	129-1 / S1	807-2 / S1
5	934-4 / S1	234-3 / S1	896-2 / S1	431-1 / S1	724-5 / S1	308-6 / S1	674-8 / S1	509-7 / S1
6	479-1 / S1	645-2 / S1	246-7 / S1	150-8 / S1	731-3 / S1	549-4 / S1	814-6 / S1	280-5 / S1
7	412-5 / S1	865-6 / S1	628-4 / S1	286-3 / S1	537-8 / S1	794-7 / S1	125-1 / S1	925-2 / S1
8	654-1 / S1	217-2 / S1	489-4 / S1	204-3 / S1	859-5 / S1	304-6 / S1	483-7 / S1	783-8 / S1
9	183-4 / S1	823-3 / S1	368-6 / S1	630-5 / S1	582-7 / S1	763-8 / S1	294-2 / S1	297-1 / S1
10	732-5 / S1	658-6 / S1	603-8 / S1	465-7 / S1	804-2 / S1	526-1 / S1	172-3 / S1	370-4 / S1
11	673-3 / S1	837-4 / S1	546-1 / S1	492-2 / S1	715-6 / S1	170-5 / S1	469-7 / S1	173-8 / S1
12	940-3 / S1	364-4 / S1	439-7 / S1	273-8 / S1	514-2 / S1	729-1 / S1	945-5 / S1	623-6 / S1
Set	Sample	Sample	Sample	Sample	Sample	Sample	Sample	Sample
1	621-7 / S1	904-8 / S1	568-1 / S1	786-2 / S1	187-4 / S1	915-3 / S1	243-6 / S1	307-5 / S1
2	647-5 / S1	815-6 / S1	276-8 / S1	182-7 / S1	503-2 / S1	921-1 / S1	709-3 / S1	192-4 / S1
3	518-4 / S1	179-3 / S1	102-6 / S1	718-5 / S1	847-7 / S1	495-8 / S1	269-1 / S1	983-2 / S1
4	341-3 / S1	935-4 / S1	578-1 / S1	672-2 / S1	285-6 / S1	716-5 / S1	437-7 / S1	543-8 / S1
5	176-8 / S1	158-7 / S1	613-4 / S1	346-3 / S1	268-5 / S1	817-6 / S1	749-1 / S1	951-2 / S1
6	625-5 / S1	316-6 / S1	953-4 / S1	461-3 / S1	132-7 / S1	637-8 / S1	426-2 / S1	517-1 / S1
7	561-4 / S1	741-3 / S1	973-6 / S1	124-5 / S1	854-7 / S1	258-8 / S1	387-2 / S1	487-1 / S1
8	971-3 / S1	573-4 / S1	153-7 / S1	624-8 / S1	481-2 / S1	186-1 / S1	927-5 / S1	301-6 / S1
9	796-1 / S1	139-2 / S1	840-7 / S1	968-8 / S1	395-3 / S1	598-4 / S1	670-6 / S1	456-5 / S1
10	760-5 / S1	978-6 / S1	208-4 / S1	620-3 / S1	725-8 / S1	345-7 / S1	157-1 / S1	267-2 / S1
11	952-4 / S1	386-3 / S1	734-2 / S1	682-1 / S1	265-5 / S1	567-6 / S1	862-8 / S1	490-7 / S1
12	867-1 / S1	136-2 / S1	504-4 / S1	920-3 / S1	705-5 / S1	391-6 / S1	154-7 / S1	278-8 / S1
