# Supplementary material for: Valorization of cocoa pod side streams improves nutritional and sustainability aspects of chocolate
Source: Nat Food. 2024 May 21;5(5):423–32. doi: 10.1038/s43016-024-00967-2 (PMC11132982; doi:10.1038/s43016-024-00967-2)
Supplement: Supplementary file 7 — Source data, P values, information, raw data, product comparisons, assessors and design control for Fig. 6a,b. [file 43016_2024_967_MOESM7_ESM.zip › SD_NATFOOD_23081127C_Fig6b.xlsx]

## Sheet: Fig6_F2_source data
comparison Contingency
	F2	CM	F2	CM + 0.5 PS	F2	CM + 1 PS	F2	CM + 1.5 PS
F2	0	44	0	0	0	0	0	0
CM	0	0	0	0	0	0	0	0
F2	0	0	0	31	0	0	0	0
CM + 0.5 PS	0	0	13	0	0	0	0	0
F2	0	0	0	0	0	6	0	0
CM + 1 PS	0	0	0	0	38	0	0	0
F2	0	0	0	0	0	0	0	4
CM + 1.5 PS	0	0	0	0	0	0	40	0

## Sheet: p-Values
comparison Ghana:Gel Control-Ghana:Pure										Ghana = CM
	F2	CM	N Total	Minimum	P-Value					Gel Control = F2
Pair Comparison	44	0	44	29	1.13687e-13					Zucker 1 = CM+0.5 PS
										Zucker 2 = CM+1 PS
comparison Ghana:Gel Control-Ghana:Zucker1										Zucker 3 = CM+1.5 PS
	F2	CM + 0.5 PS	N Total	Minimum	P-Value
Pair Comparison	31	13	44	29	0.00955988
comparison Ghana:Gel Control-Ghana Gel:Zucker2
	F2	CM + 1 PS	N Total	Minimum	P-Value
Pair Comparison	6	38	44	29	9.43038e-07
comparison Ghana:Gel Control-Ghana Gel:Zucker3
	F2	CM + 1.5 PS	N Total	Minimum	P-Value
Pair Comparison	4	40	44	29	1.70514e-08

## Sheet: Information
comparison Information
	Info	Message
1	General info	For the pair comparison, the binomial test (Pg=1/2) is considered.
2		The minimum product required to conclude significant differences is based on a two-tailed test.

## Sheet: RawData
Judge	Product	Session	Replica	Sequence	Q1	Q1__info	Q2
J01	P03-P04	1	1	1	P03	4-3
J01	P05-P06	1	2	2	P06	6-5
J01	P07-P08	1	3	3	P08	7-8
J01	P01-P02	1	4	4	P01	2-1
J01	P03-P04	1	5	5	P03	3-4
J01	P07-P08	1	6	6	P08	7-8
J01	P01-P02	1	7	7	P01	2-1
J01	P05-P06	1	8	8	P06	5-6
J01	P07-P08	1	9	9	P08	8-7
J01	P03-P04	1	10	10	P03	4-3
J01	P05-P06	1	11	11	P06	5-6
J01	P01-P02	1	12	12	P01	1-2
J01	P03-P04	1	13	13	P03	3-4
J01	P01-P02	1	14	14	P01	1-2
J01	P05-P06	1	15	15	P06	6-5
J01	P07-P08	1	16	16	P08	7-8
J02	P01-P02	1	1	1	P01	1-2
J02	P07-P08	1	2	2	P08	7-8
J02	P03-P04	1	3	3	P03	3-4	beide gleich unsüss! 753 iist etwas fruchtiger ...
J02	P05-P06	1	4	4	P06	6-5	970 ist dominant sauer
J02	P05-P06	1	5	5	P06	5-6
J02	P03-P04	1	6	6	P03	4-3	beide unsüss, 240 hat aber bittereren Abgang
J02	P07-P08	1	7	7	P08	7-8
J02	P01-P02	1	8	8	P01	2-1
J02	P05-P06	1	9	9	P06	5-6
J02	P03-P04	1	10	10	P03	4-3	beide nicht süss ... 204 ist fruchtiger und wenger bitter, daher meine wahl
J02	P07-P08	1	11	11	P08	8-7	342 eine der süssesten proben
J02	P01-P02	1	12	12	P01	1-2
J02	P03-P04	1	13	13	P03	4-3	845 ist deutlich herber und bitterer
J02	P05-P06	1	14	14	P06	6-5	schwere entscheidung ...
J02	P07-P08	1	15	15	P08	7-8
J02	P01-P02	1	16	16	P01	2-1	206 ist so bitter, da ist 538 nicht unbedingt süss, aber milder
J03	P03-P04	1	1	1	P04	4-3	First impression is the first sample sweeter. After a little while in the mouth, it gets confusing
J03	P01-P02	1	2	2	P01	2-1
J03	P05-P06	1	3	3	P06	5-6	278 is definitely creamier and sour but 847 is sweeter
J03	P07-P08	1	4	4	P08	8-7	140 is crunchier and creamier
J03	P03-P04	1	5	5	P04	3-4	593 is notably bitterer than 730 and full bodied
J03	P01-P02	1	6	6	P01	1-2	354 has a delicate sweet sour balance , 437 is extra bitter
J03	P05-P06	1	7	7	P06	6-5	In 267 I perceive a wider range of flavours although 382 is sweeter
J03	P07-P08	1	8	8	P08	7-8	697 is notably sweeter, 150 is lighter and creamier
J03	P01-P02	1	9	9	P01	1-2	Both samples are more crumby when biting than previous ones
J03	P07-P08	1	10	10	P08	7-8	865 sample is harder to bite. 941 has a nice sweet/sour balance
J03	P03-P04	1	11	11	P03	3-4	Difficult to perceive differences in sweetenes, but I taste 290 sweeter
J03	P05-P06	1	12	12	P06	6-5	149 is lighter. Crumbier.
J03	P05-P06	1	13	13	P06	5-6	358 is lighter . Breaks down in crumbs easier
J03	P03-P04	1	14	14	P04	4-3	802 breaks down easier in crumbs. Lighter
J03	P07-P08	1	15	15	P08	7-8	720 is lighter and creamier; 582 notably sweeter
J03	P01-P02	1	16	16	P01	2-1	602 is sweeter but differences are very subtile
J04	P01-P02	1	1	1	P01	1-2	Sehr bitter im Nachgeschmack
J04	P03-P04	1	2	2	P04	4-3
J04	P05-P06	1	3	3	P06	5-6
J04	P07-P08	1	4	4	P08	7-8
J04	P07-P08	1	5	5	P08	8-7
J04	P03-P04	1	6	6	P04	4-3
J04	P05-P06	1	7	7	P06	5-6
J04	P01-P02	1	8	8	P01	1-2
J04	P03-P04	1	9	9	P04	3-4
J04	P01-P02	1	10	10	P01	1-2
J04	P05-P06	1	11	11	P06	6-5
J04	P07-P08	1	12	12	P08	7-8
J04	P03-P04	1	13	13	P03	4-3
J04	P01-P02	1	14	14	P01	2-1
J04	P05-P06	1	15	15	P06	5-6
J04	P07-P08	1	16	16	P08	8-7
J05	P05-P06	1	1	1	P06	5-6
J05	P03-P04	1	2	2	P04	4-3
J05	P07-P08	1	3	3	P08	8-7
J05	P01-P02	1	4	4	P01	1-2
J05	P05-P06	1	5	5	P06	5-6
J05	P03-P04	1	6	6	P04	4-3
J05	P07-P08	1	7	7	P08	8-7
J05	P01-P02	1	8	8	P01	1-2
J05	P05-P06	1	9	9	P06	5-6
J05	P03-P04	1	10	10	P04	4-3
J05	P07-P08	1	11	11	P08	7-8
J05	P01-P02	1	12	12	P01	2-1
J05	P07-P08	1	13	13	P08	7-8
J05	P01-P02	1	14	14	P01	1-2
J05	P03-P04	1	15	15	P04	4-3
J05	P05-P06	1	16	16	P06	6-5
J06	P07-P08	1	1	1	P07	7-8
J06	P01-P02	1	2	2	P01	1-2	269 sehr sauer und danach bitter.
J06	P03-P04	1	3	3	P03	4-3
J06	P05-P06	1	4	4	P05	6-5
J06	P03-P04	1	5	5	P03	4-3
J06	P05-P06	1	6	6	P06	6-5
J06	P07-P08	1	7	7	P07	7-8
J06	P01-P02	1	8	8	P01	2-1
J06	P03-P04	1	9	9	P03	4-3
J06	P05-P06	1	10	10	P05	6-5
J06	P07-P08	1	11	11	P07	7-8
J06	P01-P02	1	12	12	P01	2-1
J06	P01-P02	1	13	13	P01	1-2
J06	P07-P08	1	14	14	P08	7-8
J06	P03-P04	1	15	15	P03	3-4
J06	P05-P06	1	16	16	P05	6-5
J07	P03-P04	1	1	1	P03	3-4
J07	P07-P08	1	2	2	P08	7-8
J07	P01-P02	1	3	3	P01	2-1
J07	P05-P06	1	4	4	P06	5-6
J07	P01-P02	1	5	5	P01	1-2
J07	P03-P04	1	6	6	P03	4-3
J07	P05-P06	1	7	7	P06	5-6
J07	P07-P08	1	8	8	P08	7-8	Geraten, sehr unsicher
J07	P01-P02	1	9	9	P01	1-2
J07	P03-P04	1	10	10	P03	4-3
J07	P05-P06	1	11	11	P06	5-6
J07	P07-P08	1	12	12	P08	7-8
J07	P03-P04	1	13	13	P03	3-4
J07	P07-P08	1	14	14	P08	7-8
J07	P01-P02	1	15	15	P01	2-1
J07	P05-P06	1	16	16	P06	5-6	Generell: heute hat mich die Süsse ab und zu an Datteln erinnert.
J08	P03-P04	1	1	1	P03	4-3
J08	P05-P06	1	2	2	P06	6-5
J08	P07-P08	1	3	3	P08	7-8
J08	P01-P02	1	4	4	P01	1-2
J08	P03-P04	1	5	5	P03	4-3
J08	P01-P02	1	6	6	P01	2-1
J08	P05-P06	1	7	7	P05	5-6
J08	P07-P08	1	8	8	P08	8-7
J08	P07-P08	1	9	9	P08	7-8
J08	P01-P02	1	10	10	P01	1-2
J08	P03-P04	1	11	11	P04	4-3
J08	P05-P06	1	12	12	P06	6-5
J08	P05-P06	1	13	13	P06	5-6
J08	P07-P08	1	14	14	P08	8-7
J08	P01-P02	1	15	15	P01	2-1
J08	P03-P04	1	16	16	P03	3-4
J09	P03-P04	1	1	1	P04	3-4
J09	P01-P02	1	2	2	P01	1-2
J09	P05-P06	1	3	3	P05	6-5	abgeschmack 513
J09	P07-P08	1	4	4	P07	7-8
J09	P07-P08	1	5	5	P08	7-8
J09	P01-P02	1	6	6	P01	1-2
J09	P03-P04	1	7	7	P04	4-3
J09	P05-P06	1	8	8	P06	6-5	561 abgeschmack
J09	P03-P04	1	9	9	P03	4-3
J09	P05-P06	1	10	10	P06	6-5
J09	P07-P08	1	11	11	P08	7-8
J09	P01-P02	1	12	12	P01	1-2
J09	P03-P04	1	13	13	P03	4-3
J09	P05-P06	1	14	14	P06	6-5
J09	P07-P08	1	15	15	P08	7-8
J09	P01-P02	1	16	16	P01	1-2
J10	P05-P06	1	1	1	P06	5-6
J10	P07-P08	1	2	2	P08	8-7
J10	P01-P02	1	3	3	P01	2-1
J10	P03-P04	1	4	4	P03	3-4
J10	P01-P02	1	5	5	P01	1-2
J10	P07-P08	1	6	6	P08	7-8
J10	P03-P04	1	7	7	P03	3-4
J10	P05-P06	1	8	8	P06	6-5
J10	P03-P04	1	9	9	P03	4-3
J10	P01-P02	1	10	10	P01	2-1
J10	P05-P06	1	11	11	P06	5-6
J10	P07-P08	1	12	12	P08	8-7
J10	P07-P08	1	13	13	P08	8-7
J10	P03-P04	1	14	14	P03	4-3
J10	P05-P06	1	15	15	P05	5-6
J10	P01-P02	1	16	16	P01	1-2
J11	P07-P08	1	1	1	P08	8-7
J11	P03-P04	1	2	2	P03	4-3
J11	P05-P06	1	3	3	P06	5-6
J11	P01-P02	1	4	4	P01	1-2
J11	P05-P06	1	5	5	P06	5-6	832 ist viel dicker
J11	P07-P08	1	6	6	P08	8-7	947 ist dicker
J11	P01-P02	1	7	7	P01	2-1
J11	P03-P04	1	8	8	P03	3-4
J11	P05-P06	1	9	9	P06	5-6
J11	P07-P08	1	10	10	P08	8-7
J11	P01-P02	1	11	11	P01	2-1
J11	P03-P04	1	12	12	P03	3-4
J11	P05-P06	1	13	13	P06	5-6
J11	P03-P04	1	14	14	P03	4-3
J11	P07-P08	1	15	15	P08	8-7
J11	P01-P02	1	16	16	P01	1-2

## Sheet: Product_Comparison
Product	Name	Project	customProductColor	codes	description	description2	description3	description4	image	value			Ghana = CM
P01	Ghana:Gel Control2	PJ01	#4f81bd	246, 349, 968, 784, 586, 371, 856, 897, 623, 841, 597, 892, 134, 486, 712, 519, 219, 461, 945, 102, 685, 354, 793, 602, 380, 748, 935, 538, 512, 129, 376, 758, 603, 560, 573, 452, 754, 509, 178, 309, 605, 564, 261, 271, 475, 386, 418, 159	Ghana:Gel Control2	201937.326 Cacao-Gel-Couverture (Zucker & Fettgehalt wie 201937.323)				1			Gel Control = F2
P02	Ghana:Pure	PJ01	#c0504d	372, 192, 617, 328, 629, 145, 471, 640, 274, 746, 460, 714, 375, 143, 468, 673, 957, 752, 260, 738, 431, 437, 528, 136, 963, 135, 125, 206, 651, 812, 826, 432, 269, 895, 281, 216, 679, 153, 839, 413, 937, 485, 932, 350, 108, 103, 643, 852	Ghana:Pure	201937.321 Pure Kakaomasse				2			Zucker 1 = CM+0.5 PS
P03	Ghana:Gel Control2	PJ01	#9bbb59	825, 238, 298, 562, 982, 736, 723, 395, 781, 351, 942, 604, 624, 850, 805, 189, 194, 965, 497, 634, 829, 730, 290, 802, 753, 674, 204, 931, 370, 205, 392, 703, 304, 408, 683, 867, 439, 417, 719, 570, 849, 840, 319, 457, 875, 506, 648, 364	Ghana:Gel Control2	201937.326 Cacao-Gel-Couverture (Zucker & Fettgehalt wie 201937.323)				3			Zucker 2 = CM+1 PS
P04	Ghana:Zucker1	PJ01	#8064a2	450, 876, 480, 742, 628, 273, 208, 815, 952, 638, 285, 186, 501, 473, 749, 834, 821, 394, 704, 348, 481, 593, 508, 407, 870, 240, 843, 845, 983, 790, 974, 132, 902, 872, 493, 658, 837, 352, 362, 517, 105, 419, 654, 862, 567, 927, 263, 527	Ghana:Zucker1	201937.322 Weniger Zucker als Cacao-Gel-Couverture				4			Zucker 3 = CM+1.5 PS
P05	Ghana:Gel Control2	PJ01	#4bacc6	695, 541, 936, 410, 210, 835, 470, 925, 513, 561, 318, 416, 587, 537, 934, 314, 379, 529, 197, 905, 278, 267, 149, 358, 970, 425, 540, 705, 743, 175, 256, 326, 780, 632, 984, 967, 381, 964, 647, 482, 625, 923, 864, 154, 345, 209, 327, 729	Ghana:Gel Control2	201937.326 Cacao-Gel-Couverture (Zucker & Fettgehalt wie 323)				5
P06	Ghana Gel:Zucker2	PJ01	#f79646	126, 402, 751, 853, 148, 972, 794, 574, 487, 469, 854, 312, 953, 397, 230, 975, 741, 249, 546, 510, 847, 382, 920, 682, 813, 769, 458, 427, 415, 692, 581, 549, 907, 270, 324, 104, 174, 832, 763, 914, 387, 762, 137, 687, 976, 429, 718, 649	Ghana Gel:Zucker2	201937.326 Cacao-Gel-Couverture (Zucker & Fettgehalt wie 201937.323)				6
P07	Ghana:Gel Control2	PJ01	#2c4d75	708, 590, 147, 579, 483, 693, 182, 130, 107, 179, 739, 251, 615, 958, 201, 639, 456, 172, 368, 283, 140, 150, 941, 720, 421, 547, 645, 173, 250, 453, 971, 613, 846, 520, 128, 340, 583, 947, 653, 279, 563, 234, 978, 215, 675, 750, 514, 917	Ghana:Gel Control2	201937.326 Cacao-Gel-Couverture (Zucker & Fettgehalt wie 323)				7
P08	Ghana Gel:Zucker3	PJ01	#772c2a	973, 652, 305, 894, 926, 357, 504, 287, 320, 987, 259, 183, 295, 745, 641, 578, 863, 635, 851, 684, 956, 697, 865, 582, 245, 361, 342, 678, 374, 516, 405, 804, 193, 195, 764, 716, 264, 254, 297, 768, 796, 164, 571, 724, 709, 857, 904, 163	Ghana Gel:Zucker3	201937.324 mehr Zucker als Cacao-Gel-Couverture				8
P01-P02	Ghana:Gel Control2 - Ghana:Pure	PJ01
P03-P04	Ghana:Gel Control2 - Ghana:Zucker1	PJ01
P05-P06	Ghana:Gel Control2 - Ghana Gel:Zucker2	PJ01
P07-P08	Ghana:Gel Control2 - Ghana Gel:Zucker3	PJ01

## Sheet: Assessors
Judge	Name	Login	Project	gender	city	state	country	county	initials	age
J01	J01	J01	PJ01							0
J02	J02	J02	PJ01							0
J03	J03	J03	PJ01							0
J04	J04	J04	PJ01							0
J05	J05	J05	PJ01							0
J06	J06	J06	PJ01							0
J07	J07	J07	PJ01							0
J08	J08	J08	PJ01							0
J09	J09	J09	PJ01							0
J10	J10	J10	PJ01							0
J11	J11	J11	PJ01							0

## Sheet: DesignControl
220228_Control2 vs. 4 samples - L.011792-51-LFWK-01
Product 1	Control = F2	201937.326 «original» Cacao-Gel-Couverture
Product 2	.321 = CM	201937.321 Pure Kakaomasse
Product 3	Control = F2	201937.326 «original» Cacao-Gel-Couverture
Product 4	.322 = CM+0.5PS	201937.322 Weniger Zucker als Cacao-Gel-Couverture
Product 5	Control = F2	201937.326 «original» Cacao-Gel-Couverture
Product 6	.323 = CM+1PS	201937.323 gleichviel Zucker als Cacao-Gel-Couverture
Product 7	Control = F2	201937.326 «original» Cacao-Gel-Couverture
Product 8	.324 = CM+1.5PS	201937.324 mehr Zucker als Cacao-Gel-Couverture
Set	Sample	Sample	Sample	Sample	Sample	Sample	Sample	Sample
1	695-5 / S1	126-6 / S1	450-4 / S1	825-3 / S1	973-8 / S1	708-7 / S1	246-1 / S1	372-2 / S1
2	628-4 / S1	982-3 / S1	148-6 / S1	210-5 / S1	483-7 / S1	926-8 / S1	586-1 / S1	629-2 / S1
3	781-3 / S1	952-4 / S1	623-1 / S1	274-2 / S1	487-6 / S1	513-5 / S1	107-7 / S1	320-8 / S1
4	501-4 / S1	624-3 / S1	953-6 / S1	587-5 / S1	615-7 / S1	295-8 / S1	375-2 / S1	134-1 / S1
5	379-5 / S1	741-6 / S1	863-8 / S1	456-7 / S1	957-2 / S1	219-1 / S1	194-3 / S1	821-4 / S1
6	481-4 / S1	829-3 / S1	431-2 / S1	685-1 / S1	278-5 / S1	847-6 / S1	956-8 / S1	140-7 / S1
7	380-1 / S1	963-2 / S1	421-7 / S1	245-8 / S1	753-3 / S1	870-4 / S1	813-6 / S1	970-5 / S1
8	370-3 / S1	983-4 / S1	250-7 / S1	374-8 / S1	651-2 / S1	512-1 / S1	743-5 / S1	415-6 / S1
9	846-7 / S1	193-8 / S1	603-1 / S1	269-2 / S1	902-4 / S1	304-3 / S1	907-6 / S1	780-5 / S1
10	264-8 / S1	583-7 / S1	837-4 / S1	439-3 / S1	381-5 / S1	174-6 / S1	754-1 / S1	679-2 / S1
11	605-1 / S1	937-2 / S1	105-4 / S1	849-3 / S1	625-5 / S1	387-6 / S1	563-7 / S1	796-8 / S1
12	345-5 / S1	976-6 / S1	567-4 / S1	875-3 / S1	675-7 / S1	709-8 / S1	108-2 / S1	475-1 / S1
Set	Sample	Sample	Sample	Sample	Sample	Sample	Sample	Sample
1	541-5 / S1	402-6 / S1	876-4 / S1	238-3 / S1	652-8 / S1	590-7 / S1	349-1 / S1	192-2 / S1
2	273-4 / S1	736-3 / S1	145-2 / S1	371-1 / S1	835-5 / S1	972-6 / S1	357-8 / S1	693-7 / S1
3	179-7 / S1	987-8 / S1	841-1 / S1	746-2 / S1	638-4 / S1	351-3 / S1	469-6 / S1	561-5 / S1
4	850-3 / S1	473-4 / S1	958-7 / S1	745-8 / S1	143-2 / S1	486-1 / S1	537-5 / S1	397-6 / S1
5	461-1 / S1	752-2 / S1	172-7 / S1	635-8 / S1	965-3 / S1	394-4 / S1	249-6 / S1	529-5 / S1
6	730-3 / S1	593-4 / S1	354-1 / S1	437-2 / S1	382-6 / S1	267-5 / S1	150-7 / S1	697-8 / S1
7	425-5 / S1	769-6 / S1	240-4 / S1	674-3 / S1	547-7 / S1	361-8 / S1	135-2 / S1	748-1 / S1
8	129-1 / S1	812-2 / S1	790-4 / S1	205-3 / S1	175-5 / S1	692-6 / S1	453-7 / S1	516-8 / S1
9	872-4 / S1	408-3 / S1	270-6 / S1	632-5 / S1	520-7 / S1	195-8 / S1	895-2 / S1	560-1 / S1
10	964-5 / S1	832-6 / S1	254-8 / S1	947-7 / S1	153-2 / S1	509-1 / S1	417-3 / S1	352-4 / S1
11	164-8 / S1	234-7 / S1	419-4 / S1	840-3 / S1	923-5 / S1	762-6 / S1	564-1 / S1	485-2 / S1
12	927-4 / S1	506-3 / S1	429-6 / S1	209-5 / S1	750-7 / S1	857-8 / S1	386-1 / S1	103-2 / S1
Set	Sample	Sample	Sample	Sample	Sample	Sample	Sample	Sample
1	936-5 / S1	751-6 / S1	480-4 / S1	298-3 / S1	147-7 / S1	305-8 / S1	617-2 / S1	968-1 / S1
2	182-7 / S1	504-8 / S1	856-1 / S1	471-2 / S1	208-4 / S1	723-3 / S1	794-6 / S1	470-5 / S1
3	285-4 / S1	942-3 / S1	854-6 / S1	318-5 / S1	739-7 / S1	259-8 / S1	597-1 / S1	460-2 / S1
4	641-8 / S1	201-7 / S1	749-4 / S1	805-3 / S1	934-5 / S1	230-6 / S1	712-1 / S1	468-2 / S1
5	704-4 / S1	497-3 / S1	260-2 / S1	945-1 / S1	197-5 / S1	546-6 / S1	851-8 / S1	368-7 / S1
6	793-1 / S1	528-2 / S1	941-7 / S1	865-8 / S1	290-3 / S1	508-4 / S1	920-6 / S1	149-5 / S1
7	540-5 / S1	458-6 / S1	843-4 / S1	204-3 / S1	342-8 / S1	645-7 / S1	935-1 / S1	125-2 / S1
8	376-1 / S1	826-2 / S1	974-4 / S1	392-3 / S1	256-5 / S1	581-6 / S1	971-7 / S1	405-8 / S1
9	493-4 / S1	683-3 / S1	324-6 / S1	984-5 / S1	128-7 / S1	764-8 / S1	281-2 / S1	573-1 / S1
10	647-5 / S1	763-6 / S1	297-8 / S1	653-7 / S1	839-2 / S1	178-1 / S1	719-3 / S1	362-4 / S1
11	319-3 / S1	654-4 / S1	261-1 / S1	932-2 / S1	137-6 / S1	864-5 / S1	978-7 / S1	571-8 / S1
12	648-3 / S1	263-4 / S1	514-7 / S1	904-8 / S1	643-2 / S1	418-1 / S1	327-5 / S1	718-6 / S1
Set	Sample	Sample	Sample	Sample	Sample	Sample	Sample	Sample
1	579-7 / S1	894-8 / S1	784-1 / S1	328-2 / S1	742-4 / S1	562-3 / S1	853-6 / S1	410-5 / S1
2	925-5 / S1	574-6 / S1	287-8 / S1	130-7 / S1	640-2 / S1	897-1 / S1	395-3 / S1	815-4 / S1
3	186-4 / S1	604-3 / S1	312-6 / S1	416-5 / S1	251-7 / S1	183-8 / S1	892-1 / S1	714-2 / S1
4	189-3 / S1	834-4 / S1	519-1 / S1	673-2 / S1	975-6 / S1	314-5 / S1	639-7 / S1	578-8 / S1
5	684-8 / S1	283-7 / S1	348-4 / S1	634-3 / S1	905-5 / S1	510-6 / S1	102-1 / S1	738-2 / S1
6	358-5 / S1	682-6 / S1	407-4 / S1	802-3 / S1	720-7 / S1	582-8 / S1	136-2 / S1	602-1 / S1
7	845-4 / S1	931-3 / S1	427-6 / S1	705-5 / S1	173-7 / S1	678-8 / S1	206-2 / S1	538-1 / S1
8	703-3 / S1	132-4 / S1	613-7 / S1	804-8 / S1	432-2 / S1	758-1 / S1	326-5 / S1	549-6 / S1
9	452-1 / S1	216-2 / S1	340-7 / S1	716-8 / S1	867-3 / S1	658-4 / S1	104-6 / S1	967-5 / S1
10	482-5 / S1	914-6 / S1	517-4 / S1	570-3 / S1	768-8 / S1	279-7 / S1	309-1 / S1	413-2 / S1
11	862-4 / S1	457-3 / S1	350-2 / S1	271-1 / S1	154-5 / S1	687-6 / S1	724-8 / S1	215-7 / S1
12	159-1 / S1	852-2 / S1	527-4 / S1	364-3 / S1	729-5 / S1	649-6 / S1	917-7 / S1	163-8 / S1
