# Supplementary material for: Valorization of cocoa pod side streams improves nutritional and sustainability aspects of chocolate
Source: Nat Food. 2024 May 21;5(5):423–32. doi: 10.1038/s43016-024-00967-2 (PMC11132982; doi:10.1038/s43016-024-00967-2)
Supplement: Supplementary file 8 — Source data for Fig. 7a,b. [file 43016_2024_967_MOESM8_ESM.xlsx]

## Sheet: Fig7a
	F2 lab scale	F2 at scale	Euro avg	Substitute
GWP [kg CO2-eq]	17.85	15.7	15.85	16.77
Land use [m^2 crop-eq]	36.79	36.79	39.25	41.48
Water [m^3]	1.39	1.39	1.48	1.57

## Sheet: Fig7b
Relative process contribution to GWP impact [%]	F2 lab scale	F2 at scale	European average	Substitute
Farm- land use change	0.746	0.848	0.895	0.894
Farm- other	0.063	0.072	0.076	0.076
Factory	0.178	0.069	0.02	0.021
Transport	0.013	0.012	0.01	0.01
